# Supplementary material for: 3,4,5-Trihy­droxy­benzohydrazidium perchlorate–3,4,5-trihy­droxy­benzohydrazide–water (1/1/1)
Source: Acta Crystallogr Sect E Struct Rep Online. 2011 Aug 2;67(Pt 9):o2229–30. doi: 10.1107/S1600536811030595 (PMC3200764; doi:10.1107/S1600536811030595)
Supplement: Supplementary file 1 [file e-67-o2229-sup1.cif]

##############################################################################
#                                                                            #
# This CIF contains the data in a paper accepted for publication in          #
# Acta Crystallographica Section E. It conforms to the requirements of       #
# Notes for Authors for Acta Crystallographica Section E, and has been       #
# peer reviewed under the auspices of the IUCr Commission on Journals.       #
#                                                                            #
# Full details of the Crystallographic Information File format               #
# are given in the paper "The Crystallographic Information File (CIF):       #
# a New Standard Archive File for Crystallography" by S. R. Hall, F. H.      #
# Allen and I. D. Brown [Acta Cryst. (1991), A47, 655-685].                  #
#                                                                            #
# The current version of the core CIF dictionary is obtainable from          #
# ftp://ftp.iucr.org/pub/cif_core.dic.                                       #
#                                                                            #
# Software is freely available for graphical display of the structure(s)     #
# in this CIF. For information consult the CIF software page                 #
# http://www.iucr.org/resources/cif/software.                                #
#                                                                            #
# This file may be used for bona fide research purposes within the           #
# scientific community so long as proper attribution is given to the journal # 
# article from which it was obtained.                                        #
#                                                                            #
##############################################################################
data_I
_audit_creation_method     SHELXL-97
_chemical_name_systematic
;
(3,4,5-Trihydroxybenzamido)ammonium
perchlorate--3,4,5-trihydroxybenzohydrazide--water (1/1/1)
;
_chemical_name_common
;
3,4,5-Trihydroxybenzohydrazidium perchlorate--3,4,5-trihydroxybenzohydrazide--
water (1/1/1)
;
_chemical_formula_moiety     'C7 H9 N2 O4 +, Cl O4 -, C7 H8 N2 O4, H2 O'
_chemical_formula_sum     'C14 H19 Cl N4 O13'
_chemical_formula_iupac     'C7 H9 N2 O4 +, Cl O4 -, C7 H8 N2 O4, H2 O'
_chemical_formula_weight     486.78
_chemical_melting_point     ?
_symmetry_cell_setting     orthorhombic
_symmetry_space_group_name_H-M     'P n a 21'
_symmetry_space_group_name_Hall     'P 2c -2n'
loop_
    _symmetry_equiv_pos_as_xyz
    'x, y, z'
    '-x, -y, z+1/2'
    'x+1/2, -y+1/2, z'
    '-x+1/2, y+1/2, z+1/2'
_cell_length_a     20.1213(7)
_cell_length_b     12.9178(4)
_cell_length_c     7.0122(2)
_cell_angle_alpha     90.00
_cell_angle_beta     90.00
_cell_angle_gamma     90.00
_cell_volume     1822.63(10)
_cell_formula_units_Z     4
_cell_measurement_reflns_used     1227
_cell_measurement_theta_min     3.15
_cell_measurement_theta_max     26.98
_cell_measurement_temperature     100(2)
_exptl_crystal_description     needle
_exptl_crystal_colour     colorless
_exptl_crystal_size_max     0.15
_exptl_crystal_size_mid     0.04
_exptl_crystal_size_min     0.03
_exptl_crystal_density_diffrn     1.774
_exptl_crystal_density_meas     ?
_exptl_crystal_density_method     'not measured'
_exptl_crystal_F_000     1008
_exptl_absorpt_coefficient_mu     0.297
_exptl_absorpt_correction_type     multi-scan
_exptl_absorpt_process_details     '(SADABS; Sheldrick, 1996)'
_exptl_absorpt_correction_T_min     0.9569
_exptl_absorpt_correction_T_max     0.9912
_exptl_special_details     ?
_diffrn_ambient_temperature     100(2)
_diffrn_radiation_type     MoK\a
_diffrn_radiation_wavelength     0.71073
_diffrn_radiation_source     'fine-focus sealed tube'
_diffrn_radiation_monochromator     graphite
_diffrn_measurement_device_type     'Bruker APEXII CCD'
_diffrn_measurement_method     '\f and \w'
_diffrn_detector_area_resol_mean     ?
_diffrn_reflns_number     14383
_diffrn_reflns_av_R_equivalents     0.0918
_diffrn_reflns_av_sigmaI/netI     0.0770
_diffrn_reflns_theta_min     2.57
_diffrn_reflns_theta_max     25.50
_diffrn_reflns_theta_full     25.50
_diffrn_measured_fraction_theta_max     0.999
_diffrn_measured_fraction_theta_full     0.999
_diffrn_reflns_limit_h_min     -24
_diffrn_reflns_limit_h_max     24
_diffrn_reflns_limit_k_min     -15
_diffrn_reflns_limit_k_max     15
_diffrn_reflns_limit_l_min     -8
_diffrn_reflns_limit_l_max     8
_refine_special_details
;
Refinement of <i>F</i>^2^ against ALL reflections. The weighted <i>R</i>-factor
<i>wR</i> and goodness of fit <i>S</i> are based on <i>F</i>^2^, conventional
<i>R</i>-factors <i>R</i> are based on <i>F</i>, with <i>F</i> set to zero for
negative <i>F</i>^2^. The threshold expression of <i>F</i>^2^ >
\s(<i>F</i>^2^) is used only for calculating <i>R</i>-factors(gt) <i>etc</i>.
and is not relevant to the choice of reflections for refinement.
<i>R</i>-factors based on <i>F</i>^2^ are statistically about twice as large
as those based on <i>F</i>, and <i>R</i>- factors based on ALL data will be
even larger.
;
_reflns_number_total     3393
_reflns_number_gt     2653
_reflns_threshold_expression     I>2\s(I)
_refine_ls_structure_factor_coef     Fsqd
_refine_ls_matrix_type     full
_refine_ls_R_factor_all     0.0712
_refine_ls_R_factor_gt     0.0488
_refine_ls_wR_factor_gt     0.0992
_refine_ls_wR_factor_ref     0.1086
_refine_ls_goodness_of_fit_ref     1.027
_refine_ls_restrained_S_all     1.024
_refine_ls_number_reflns     3393
_refine_ls_number_parameters     335
_refine_ls_number_restraints     22
_refine_ls_hydrogen_treatment     mixed
_refine_ls_weighting_scheme     calc
_refine_ls_weighting_details
                 'calc w=1/[\s^2^(Fo^2^)+(0.0535P)^2^] where P=(Fo^2^+2Fc^2^)/3'
_atom_sites_solution_hydrogens     difmap
_atom_sites_solution_primary     direct
_atom_sites_solution_secondary     difmap
_refine_ls_shift/su_max     0.000
_refine_ls_shift/su_mean     0.000
_refine_diff_density_max     0.393
_refine_diff_density_min     -0.532
_refine_ls_extinction_method     none
_refine_ls_extinction_coef     ?
_refine_ls_abs_structure_details     'Flack (1983), 1545 Friedel pairs'
_refine_ls_abs_structure_Flack     0.28(11)
loop_
    _atom_type_symbol
    _atom_type_description
    _atom_type_scat_dispersion_real
    _atom_type_scat_dispersion_imag
    _atom_type_scat_source
    'C' 'C' 0.0033 0.0016
                         'International Tables Vol C Tables 4.2.6.8 and 6.1.1.4'
    'H' 'H' 0.0000 0.0000
                         'International Tables Vol C Tables 4.2.6.8 and 6.1.1.4'
    'N' 'N' 0.0061 0.0033
                         'International Tables Vol C Tables 4.2.6.8 and 6.1.1.4'
    'O' 'O' 0.0106 0.0060
                         'International Tables Vol C Tables 4.2.6.8 and 6.1.1.4'
    'Cl' 'Cl' 0.1484 0.1585
                         'International Tables Vol C Tables 4.2.6.8 and 6.1.1.4'
_computing_data_collection     'APEX2 (Bruker, 2007)'
_computing_cell_refinement     'SAINT (Bruker, 2007)'
_computing_data_reduction     'SAINT (Bruker, 2007)'
_computing_structure_solution     'SHELXS97 (Sheldrick, 2008)'
_computing_structure_refinement     'SHELXL97 (Sheldrick, 2008)'
_computing_molecular_graphics     'X-SEED (Barbour, 2001)'
_computing_publication_material
                        'SHELXL97 (Sheldrick, 2008) and publCIF (Westrip, 2010)'
loop_
    _atom_site_type_symbol
    _atom_site_label
    _atom_site_fract_x
    _atom_site_fract_y
    _atom_site_fract_z
    _atom_site_U_iso_or_equiv
    _atom_site_adp_type
    _atom_site_calc_flag
    _atom_site_refinement_flags
    _atom_site_occupancy
    _atom_site_symmetry_multiplicity
    _atom_site_disorder_assembly
    _atom_site_disorder_group
    O O1 0.47204(14) 0.7004(2) 0.1226(4) 0.0100(7) Uani d . 1 2 . .
    O O2 0.74400(13) 0.8918(2) 0.1487(5) 0.0141(7) Uani d D 1 2 . .
    H H2O 0.722(2) 0.945(2) 0.133(8) 0.021 Uiso d D 1 2 . .
    O O3 0.78618(15) 0.7058(2) 0.2858(4) 0.0107(7) Uani d D 1 2 . .
    H H3O 0.795(2) 0.652(2) 0.343(6) 0.016 Uiso d D 1 2 . .
    O O4 0.70017(14) 0.5426(2) 0.3081(4) 0.0121(7) Uani d D 1 2 . .
    H H4O 0.6714(18) 0.496(3) 0.301(7) 0.018 Uiso d D 1 2 . .
    N N1 0.42795(17) 0.8931(3) 0.1273(5) 0.0095(8) Uani d D 1 2 . .
    H H1A 0.4015(19) 0.856(3) 0.054(5) 0.011 Uiso d D 1 2 . .
    H H1B 0.416(2) 0.880(3) 0.247(3) 0.011 Uiso d D 1 2 . .
    N N2 0.49692(17) 0.8702(3) 0.1213(6) 0.0119(9) Uani d D 1 2 . .
    H H2N 0.5225(18) 0.921(2) 0.155(7) 0.014 Uiso d D 1 2 . .
    C C1 0.5142(2) 0.7687(3) 0.1322(6) 0.0104(9) Uani d . 1 2 . .
    C C2 0.58680(19) 0.7498(3) 0.1540(7) 0.0075(8) Uani d . 1 2 . .
    C C3 0.6324(2) 0.8282(3) 0.1261(6) 0.0107(9) Uani d . 1 2 . .
    H H3 0.6182 0.8929 0.0760 0.013 Uiso calc R 1 2 . .
    C C4 0.6987(2) 0.8133(3) 0.1707(6) 0.0089(9) Uani d . 1 2 . .
    C C5 0.7199(2) 0.7175(3) 0.2372(6) 0.0097(9) Uani d . 1 2 . .
    C C6 0.6750(2) 0.6371(3) 0.2535(6) 0.0097(9) Uani d U 1 2 . .
    C C7 0.6085(2) 0.6524(3) 0.2159(6) 0.0101(9) Uani d . 1 2 . .
    H H7 0.5776 0.5974 0.2317 0.012 Uiso calc R 1 2 . .
    O O5 0.46214(14) 0.4747(2) 0.3255(4) 0.0143(7) Uani d . 1 2 . .
    O O6 0.23020(14) 0.1848(2) 0.2092(4) 0.0150(8) Uani d D 1 2 . .
    H H6O 0.2019(19) 0.218(3) 0.268(6) 0.022 Uiso d D 1 2 . .
    O O7 0.32391(15) 0.0490(2) 0.1104(5) 0.0153(7) Uani d D 1 2 . .
    H H7O 0.2861(14) 0.045(4) 0.162(7) 0.023 Uiso d D 1 2 . .
    O O8 0.44941(15) 0.1051(2) 0.0634(5) 0.0140(7) Uani d D 1 2 . .
    H H8O 0.4886(12) 0.125(3) 0.071(7) 0.021 Uiso d D 1 2 . .
    N N3 0.3796(2) 0.6259(3) 0.3853(5) 0.0119(8) Uani d D 1 2 . .
    H H3A 0.3444(16) 0.666(3) 0.360(6) 0.014 Uiso d D 1 2 . .
    H H3B 0.4158(16) 0.643(4) 0.314(6) 0.014 Uiso d D 1 2 . .
    H H3C 0.394(2) 0.631(4) 0.509(3) 0.014 Uiso d D 1 2 . .
    N N4 0.35607(18) 0.5261(3) 0.3343(5) 0.0119(8) Uani d D 1 2 . .
    H H4N 0.3207(15) 0.531(4) 0.264(6) 0.014 Uiso d D 1 2 . .
    C C8 0.4038(2) 0.4525(3) 0.2963(6) 0.0111(10) Uani d . 1 2 . .
    C C9 0.3795(2) 0.3506(3) 0.2357(6) 0.0114(9) Uani d . 1 2 . .
    C C10 0.3123(2) 0.3228(3) 0.2482(6) 0.0095(9) Uani d . 1 2 . .
    H H10 0.2800 0.3717 0.2883 0.011 Uiso calc R 1 2 . .
    C C11 0.2938(2) 0.2221(3) 0.2007(6) 0.0104(10) Uani d . 1 2 . .
    C C12 0.3409(2) 0.1510(3) 0.1452(7) 0.0110(9) Uani d . 1 2 . .
    C C13 0.4064(2) 0.1793(3) 0.1252(6) 0.0119(9) Uani d . 1 2 . .
    C C14 0.4260(2) 0.2797(3) 0.1712(6) 0.0122(10) Uani d . 1 2 . .
    H H14 0.4713 0.2994 0.1583 0.015 Uiso calc R 1 2 . .
    O O9 0.59168(16) 0.4012(2) 0.2777(5) 0.0151(8) Uani d D 1 2 . .
    H H9A 0.596(3) 0.344(2) 0.334(7) 0.023 Uiso d D 1 2 . .
    H H9B 0.5591(17) 0.432(3) 0.325(7) 0.023 Uiso d D 1 2 . .
    Cl Cl1 0.61543(5) 0.11830(8) 0.15644(16) 0.0126(2) Uani d . 1 2 . .
    O O10 0.67545(14) 0.0734(2) 0.0667(4) 0.0114(7) Uani d . 1 2 . .
    O O11 0.57866(15) 0.1783(2) 0.0090(4) 0.0131(7) Uani d . 1 2 . .
    O O12 0.63558(14) 0.1903(2) 0.3124(4) 0.0103(7) Uani d . 1 2 . .
    O O13 0.57257(14) 0.0391(2) 0.2378(4) 0.0116(7) Uani d . 1 2 . .
loop_
    _atom_site_aniso_label
    _atom_site_aniso_U_11
    _atom_site_aniso_U_22
    _atom_site_aniso_U_33
    _atom_site_aniso_U_12
    _atom_site_aniso_U_13
    _atom_site_aniso_U_23
    O1 0.0097(15) 0.0054(14) 0.0148(16) -0.0020(12) -0.0002(14) 0.0012(13)
    O2 0.0099(15) 0.0100(14) 0.0225(16) -0.0009(13) -0.0038(17) 0.0047(16)
    O3 0.0085(16) 0.0089(15) 0.0147(17) -0.0007(13) -0.0049(14) 0.0025(13)
    O4 0.0091(16) 0.0054(15) 0.0220(16) -0.0008(12) -0.0041(14) 0.0013(14)
    N1 0.0069(17) 0.0144(18) 0.007(2) -0.0003(15) -0.0011(16) -0.0039(17)
    N2 0.0061(18) 0.0097(18) 0.020(2) 0.0008(15) -0.0016(17) -0.0005(17)
    C1 0.017(2) 0.009(2) 0.005(2) 0.0016(18) 0.003(2) 0.0009(19)
    C2 0.0069(19) 0.0091(19) 0.0063(18) 0.0001(16) -0.001(2) -0.004(2)
    C3 0.016(2) 0.010(2) 0.007(2) 0.0042(17) -0.002(2) -0.0006(19)
    C4 0.007(2) 0.008(2) 0.011(2) -0.0006(17) 0.002(2) -0.0016(19)
    C5 0.008(2) 0.014(2) 0.007(2) -0.0008(18) 0.0025(19) -0.0014(19)
    C6 0.018(2) 0.0026(19) 0.008(2) 0.0024(18) -0.0033(19) 0.0021(17)
    C7 0.016(2) 0.0049(18) 0.009(2) -0.0022(18) -0.0016(19) -0.0014(17)
    O5 0.0089(17) 0.0131(15) 0.0209(18) 0.0001(13) 0.0026(14) 0.0016(14)
    O6 0.0079(17) 0.0131(16) 0.024(2) 0.0022(13) 0.0060(14) -0.0018(14)
    O7 0.0101(16) 0.0121(15) 0.024(2) 0.0006(13) 0.0031(15) -0.0022(14)
    O8 0.0095(16) 0.0114(16) 0.0211(17) 0.0021(13) -0.0007(14) -0.0036(14)
    N3 0.011(2) 0.011(2) 0.014(2) 0.0029(18) -0.0010(18) -0.0016(18)
    N4 0.0106(19) 0.0060(17) 0.019(2) 0.0033(16) -0.0024(17) -0.0059(17)
    C8 0.012(2) 0.018(2) 0.003(2) 0.0012(19) -0.0009(18) 0.0013(19)
    C9 0.017(3) 0.0084(19) 0.0084(19) 0.0011(19) -0.003(2) 0.0002(17)
    C10 0.014(2) 0.005(2) 0.009(2) 0.0044(18) 0.003(2) 0.0011(18)
    C11 0.009(2) 0.016(2) 0.006(2) 0.0005(19) 0.0024(17) 0.0025(18)
    C12 0.014(2) 0.0065(19) 0.013(2) 0.0022(17) -0.005(2) -0.001(2)
    C13 0.013(2) 0.012(2) 0.011(2) 0.0060(18) -0.0003(19) -0.005(2)
    C14 0.013(2) 0.016(2) 0.008(2) -0.0017(18) 0.000(2) 0.001(2)
    O9 0.0136(18) 0.0108(17) 0.0209(19) 0.0038(14) 0.0024(15) 0.0002(14)
    Cl1 0.0136(5) 0.0122(5) 0.0120(5) -0.0006(5) 0.0010(5) 0.0001(5)
    O10 0.0094(16) 0.0089(15) 0.0158(15) 0.0011(13) 0.0038(14) 0.0029(13)
    O11 0.0144(17) 0.0134(16) 0.0114(15) 0.0056(14) -0.0025(14) 0.0017(13)
    O12 0.0122(16) 0.0094(15) 0.0095(15) -0.0040(13) 0.0011(13) -0.0020(13)
    O13 0.0110(16) 0.0074(14) 0.0164(16) -0.0070(13) 0.0039(14) -0.0035(13)
_geom_special_details
;
All e.s.d.'s (except the e.s.d. in the dihedral angle between two l.s. planes)
are estimated using the full covariance matrix. The cell e.s.d.'s are taken
into account individually in the estimation of e.s.d.'s in distances, angles
and torsion angles; correlations between e.s.d.'s in cell parameters are only
used when they are defined by crystal symmetry. An approximate (isotropic)
treatment of cell e.s.d.'s is used for estimating e.s.d.'s involving l.s.
planes.
;
loop_
    _geom_bond_atom_site_label_1
    _geom_bond_atom_site_label_2
    _geom_bond_site_symmetry_2
    _geom_bond_distance
    _geom_bond_publ_flag
    O1 C1 . 1.227(5) ?
    O2 C4 . 1.372(5) ?
    O2 H2O . 0.826(19) ?
    O3 C5 . 1.384(5) ?
    O3 H3O . 0.82(2) ?
    O4 C6 . 1.376(5) ?
    O4 H4O . 0.839(19) ?
    N1 N2 . 1.420(5) ?
    N1 H1A . 0.880(19) ?
    N1 H1B . 0.891(19) ?
    N2 C1 . 1.358(5) ?
    N2 H2N . 0.863(19) ?
    C1 C2 . 1.488(6) ?
    C2 C3 . 1.381(6) ?
    C2 C7 . 1.401(6) ?
    C3 C4 . 1.384(6) ?
    C3 H3 . 0.9500 ?
    C4 C5 . 1.389(6) ?
    C5 C6 . 1.382(6) ?
    C6 C7 . 1.379(6) ?
    C7 H7 . 0.9500 ?
    O5 C8 . 1.226(5) ?
    O6 C11 . 1.368(5) ?
    O6 H6O . 0.82(2) ?
    O7 C12 . 1.382(5) ?
    O7 H7O . 0.843(19) ?
    O8 C13 . 1.362(5) ?
    O8 H8O . 0.830(19) ?
    N3 N4 . 1.420(5) ?
    N3 H3A . 0.892(19) ?
    N3 H3B . 0.911(19) ?
    N3 H3C . 0.919(19) ?
    N4 C8 . 1.377(6) ?
    N4 H4N . 0.867(19) ?
    C8 C9 . 1.467(6) ?
    C9 C14 . 1.385(6) ?
    C9 C10 . 1.402(6) ?
    C10 C11 . 1.393(6) ?
    C10 H10 . 0.9500 ?
    C11 C12 . 1.376(6) ?
    C12 C13 . 1.375(6) ?
    C13 C14 . 1.393(6) ?
    C14 H14 . 0.9500 ?
    O9 H9A . 0.85(2) ?
    O9 H9B . 0.83(2) ?
    Cl1 O13 . 1.455(3) ?
    Cl1 O10 . 1.480(3) ?
    Cl1 O11 . 1.489(3) ?
    Cl1 O12 . 1.492(3) ?
loop_
    _geom_angle_atom_site_label_1
    _geom_angle_atom_site_label_2
    _geom_angle_atom_site_label_3
    _geom_angle_site_symmetry_1
    _geom_angle_site_symmetry_3
    _geom_angle
    _geom_angle_publ_flag
    C4 O2 H2O . . 105(3) ?
    C5 O3 H3O . . 115(3) ?
    C6 O4 H4O . . 112(3) ?
    N2 N1 H1A . . 117(3) ?
    N2 N1 H1B . . 104(3) ?
    H1A N1 H1B . . 107(4) ?
    C1 N2 N1 . . 116.8(3) ?
    C1 N2 H2N . . 124(3) ?
    N1 N2 H2N . . 115(3) ?
    O1 C1 N2 . . 120.9(4) ?
    O1 C1 C2 . . 124.5(3) ?
    N2 C1 C2 . . 114.6(4) ?
    C3 C2 C7 . . 119.8(4) ?
    C3 C2 C1 . . 121.2(4) ?
    C7 C2 C1 . . 119.0(4) ?
    C2 C3 C4 . . 120.4(4) ?
    C2 C3 H3 . . 119.8 ?
    C4 C3 H3 . . 119.8 ?
    O2 C4 C3 . . 120.8(4) ?
    O2 C4 C5 . . 119.5(4) ?
    C3 C4 C5 . . 119.8(4) ?
    C6 C5 O3 . . 121.8(4) ?
    C6 C5 C4 . . 119.8(4) ?
    O3 C5 C4 . . 118.4(4) ?
    O4 C6 C7 . . 122.5(4) ?
    O4 C6 C5 . . 116.7(4) ?
    C7 C6 C5 . . 120.8(4) ?
    C6 C7 C2 . . 119.3(4) ?
    C6 C7 H7 . . 120.3 ?
    C2 C7 H7 . . 120.3 ?
    C11 O6 H6O . . 119(3) ?
    C12 O7 H7O . . 102(3) ?
    C13 O8 H8O . . 111(3) ?
    N4 N3 H3A . . 102(3) ?
    N4 N3 H3B . . 110(3) ?
    H3A N3 H3B . . 113(4) ?
    N4 N3 H3C . . 114(3) ?
    H3A N3 H3C . . 113(4) ?
    H3B N3 H3C . . 104(4) ?
    C8 N4 N3 . . 116.3(4) ?
    C8 N4 H4N . . 121(3) ?
    N3 N4 H4N . . 110(3) ?
    O5 C8 N4 . . 118.3(4) ?
    O5 C8 C9 . . 125.2(4) ?
    N4 C8 C9 . . 116.3(4) ?
    C14 C9 C10 . . 120.1(4) ?
    C14 C9 C8 . . 117.6(4) ?
    C10 C9 C8 . . 122.2(4) ?
    C11 C10 C9 . . 118.9(4) ?
    C11 C10 H10 . . 120.6 ?
    C9 C10 H10 . . 120.6 ?
    O6 C11 C12 . . 114.9(4) ?
    O6 C11 C10 . . 124.6(4) ?
    C12 C11 C10 . . 120.4(4) ?
    C13 C12 C11 . . 120.7(4) ?
    C13 C12 O7 . . 118.2(4) ?
    C11 C12 O7 . . 121.1(4) ?
    O8 C13 C12 . . 117.0(4) ?
    O8 C13 C14 . . 123.2(4) ?
    C12 C13 C14 . . 119.7(4) ?
    C9 C14 C13 . . 120.0(4) ?
    C9 C14 H14 . . 120.0 ?
    C13 C14 H14 . . 120.0 ?
    H9A O9 H9B . . 108(5) ?
    O13 Cl1 O10 . . 112.02(17) ?
    O13 Cl1 O11 . . 110.14(18) ?
    O10 Cl1 O11 . . 108.30(18) ?
    O13 Cl1 O12 . . 108.18(18) ?
    O10 Cl1 O12 . . 109.52(18) ?
    O11 Cl1 O12 . . 108.63(17) ?
loop_
    _geom_hbond_atom_site_label_D
    _geom_hbond_atom_site_label_H
    _geom_hbond_atom_site_label_A
    _geom_hbond_site_symmetry_A
    _geom_hbond_distance_DH
    _geom_hbond_distance_HA
    _geom_hbond_distance_DA
    _geom_hbond_angle_DHA
    N1 H1A O12 2_664 0.880(19) 1.95(3) 2.769(5) 155(4)
    N1 H1B O11 2_665 0.891(19) 1.99(3) 2.835(5) 159(4)
    N2 H2N O13 1_565 0.863(19) 1.92(2) 2.783(4) 175(4)
    O2 H2O O10 1_565 0.826(19) 1.96(2) 2.782(4) 173(5)
    N3 H3A O3 3_465 0.892(19) 2.10(2) 2.958(5) 161(4)
    N3 H3B O1 . 0.911(19) 1.90(2) 2.788(5) 163(4)
    N3 H3C O9 2_665 0.919(19) 1.95(2) 2.833(5) 160(4)
    O3 H3O O4 . 0.82(2) 2.39(5) 2.732(4) 106(4)
    O3 H3O O10 4_655 0.82(2) 1.96(3) 2.720(4) 153(4)
    N4 H4N O2 3_465 0.867(19) 2.01(3) 2.811(5) 154(4)
    O4 H4O O9 . 0.839(19) 2.02(2) 2.854(4) 171(5)
    O6 H6O O12 3_455 0.82(2) 1.81(3) 2.598(4) 160(5)
    O7 H7O O6 . 0.843(19) 2.15(4) 2.667(4) 119(4)
    O7 H7O O4 3_455 0.843(19) 2.31(3) 3.085(4) 154(4)
    O8 H8O O11 . 0.830(19) 1.99(2) 2.794(4) 164(5)
    O8 H8O O13 . 0.830(19) 2.34(4) 2.892(4) 125(4)
    O9 H9A O12 . 0.85(2) 2.14(3) 2.875(4) 145(5)
    O9 H9A O1 2_665 0.85(2) 2.51(5) 3.036(4) 121(4)
    O9 H9B O5 . 0.83(2) 2.03(3) 2.794(4) 152(5)
    C3 H3 O13 1_565 0.95 2.39 3.079(5) 129.4
    C7 H7 O9 . 0.95 2.57 3.291(5) 132.8
_iucr_refine_instructions_details
;
TITL 1 in Pna2(1)
CELL 0.71073  20.1213  12.9178   7.0122  90.000  90.000  90.000
ZERR    4.00   0.0007   0.0004   0.0002   0.000   0.000   0.000
LATT -1
SYMM -X, -Y, 0.5+Z
SYMM 0.5+X, 0.5-Y, Z
SYMM 0.5-X, 0.5+Y, 0.5+Z
SFAC C  H  N  O  Cl
UNIT 56  76  16  52  4
OMIT 1 1 0
OMIT 17 6 -5
OMIT 2 0 0
OMIT -2 51
EQIV $1 1-x,1-y,-1/2+z
EQIV $2 1-x,1-y,1/2+z
EQIV $3 x,1+y,z
EQIV $4 -1/2+x,3/2-y,z
EQIV $5 3/2-x,1/2+y,1/2+z
EQIV $6 -1/2+x,1/2-y,z
HTAB N1 O12_$1
HTAB N1 O11_$2
HTAB N2 O13_$3
HTAB O2 O10_$3
HTAB N3 O3_$4
HTAB N3 O1
HTAB N3 O9_$2
HTAB O3 O4
HTAB O3 O10_$5
HTAB N4 O2_$4
HTAB O4 O9
HTAB O6 O12_$6
HTAB O7 O6
HTAB O7 O4_$6
HTAB O8 O11
HTAB O8 O13
HTAB O9 O12
HTAB O9 O1_$2
HTAB O9 O5
HTAB C3 O13_$3
HTAB C7 O9
L.S. 12
ACTA
BOND $H
TWIN
BASF   0.27719
SIZE 0.03 0.04 0.15
isor 0.01 C6
DFIX 0.84 O9 H9A O9 H9B O4 H4O O3 H3O O2 H2O O7 H7O O6 H6O O8 H8O
DFIX 0.91 N1 H1A N1 H1B N3 H3A N3 H3B N3 H3C
DFIX 0.88 N2 H2N N4 H4N
TEMP -173
WGHT    0.053500
FVAR       0.08732
MOLE 1
O1    4    0.472039    0.700357    0.122600    11.00000    0.00967    0.00542 =
         0.01483    0.00119   -0.00023   -0.00196
O2    4    0.744003    0.891786    0.148680    11.00000    0.00986    0.00997 =
         0.02250    0.00470   -0.00382   -0.00093
H2O   2    0.721709    0.944747    0.132653    11.00000   -1.50000
O3    4    0.786184    0.705821    0.285849    11.00000    0.00848    0.00886 =
         0.01467    0.00252   -0.00487   -0.00071
H3O   2    0.795352    0.652133    0.342621    11.00000   -1.50000
O4    4    0.700174    0.542588    0.308098    11.00000    0.00909    0.00540 =
         0.02196    0.00135   -0.00413   -0.00075
H4O   2    0.671439    0.495698    0.300920    11.00000   -1.50000
N1    3    0.427949    0.893113    0.127253    11.00000    0.00690    0.01438 =
         0.00725   -0.00388   -0.00110   -0.00033
H1A   2    0.401502    0.856014    0.054310    11.00000   -1.20000
H1B   2    0.416197    0.880248    0.247436    11.00000   -1.20000
N2    3    0.496923    0.870151    0.121301    11.00000    0.00615    0.00974 =
         0.01976   -0.00047   -0.00164    0.00077
H2N   2    0.522474    0.920527    0.155245    11.00000   -1.20000
C1    1    0.514237    0.768720    0.132211    11.00000    0.01717    0.00925 =
         0.00491    0.00090    0.00338    0.00159
C2    1    0.586797    0.749828    0.153979    11.00000    0.00692    0.00909 =
         0.00634   -0.00447   -0.00087    0.00005
C3    1    0.632414    0.828248    0.126077    11.00000    0.01553    0.00962 =
         0.00684   -0.00064   -0.00166    0.00419
AFIX  43
H3    2    0.618191    0.892883    0.075967    11.00000   -1.20000
AFIX   0
C4    1    0.698712    0.813267    0.170654    11.00000    0.00719    0.00846 =
         0.01114   -0.00157    0.00221   -0.00061
C5    1    0.719924    0.717526    0.237236    11.00000    0.00819    0.01364 =
         0.00733   -0.00143    0.00252   -0.00076
C6    1    0.675013    0.637061    0.253508    11.00000    0.01825    0.00264 =
         0.00832    0.00205   -0.00332    0.00244
C7    1    0.608461    0.652359    0.215855    11.00000    0.01628    0.00489 =
         0.00899   -0.00141   -0.00157   -0.00219
AFIX  43
H7    2    0.577609    0.597359    0.231710    11.00000   -1.20000
AFIX   0
MOLE 2
O5    4    0.462144    0.474724    0.325516    11.00000    0.00890    0.01311 =
         0.02091    0.00155    0.00256    0.00012
O6    4    0.230204    0.184847    0.209164    11.00000    0.00787    0.01305 =
         0.02398   -0.00175    0.00602    0.00223
H6O   2    0.201889    0.218212    0.267886    11.00000   -1.50000
O7    4    0.323906    0.049031    0.110439    11.00000    0.01013    0.01211 =
         0.02369   -0.00225    0.00310    0.00065
H7O   2    0.286109    0.045149    0.161705    11.00000   -1.50000
O8    4    0.449411    0.105088    0.063422    11.00000    0.00953    0.01143 =
         0.02107   -0.00358   -0.00074    0.00212
H8O   2    0.488553    0.125039    0.070565    11.00000   -1.50000
N3    3    0.379645    0.625896    0.385287    11.00000    0.01062    0.01120 =
         0.01399   -0.00159   -0.00103    0.00290
H3A   2    0.344423    0.665555    0.359992    11.00000   -1.20000
H3B   2    0.415816    0.642836    0.313651    11.00000   -1.20000
H3C   2    0.394295    0.631333    0.508965    11.00000   -1.20000
N4    3    0.356074    0.526078    0.334270    11.00000    0.01059    0.00603 =
         0.01897   -0.00594   -0.00237    0.00333
H4N   2    0.320665    0.531241    0.264376    11.00000   -1.20000
C8    1    0.403788    0.452524    0.296253    11.00000    0.01187    0.01820 =
         0.00309    0.00133   -0.00089    0.00118
C9    1    0.379547    0.350591    0.235696    11.00000    0.01732    0.00844 =
         0.00839    0.00023   -0.00330    0.00113
C10   1    0.312332    0.322777    0.248180    11.00000    0.01440    0.00530 =
         0.00878    0.00111    0.00287    0.00440
AFIX  43
H10   2    0.279993    0.371721    0.288347    11.00000   -1.20000
AFIX   0
C11   1    0.293789    0.222100    0.200651    11.00000    0.00872    0.01614 =
         0.00632    0.00251    0.00237    0.00048
C12   1    0.340879    0.150960    0.145152    11.00000    0.01377    0.00654 =
         0.01281   -0.00095   -0.00489    0.00219
C13   1    0.406383    0.179267    0.125223    11.00000    0.01290    0.01185 =
         0.01087   -0.00511   -0.00031    0.00598
C14   1    0.426014    0.279658    0.171212    11.00000    0.01260    0.01642 =
         0.00769    0.00082    0.00016   -0.00167
AFIX  43
H14   2    0.471265    0.299442    0.158336    11.00000   -1.20000
AFIX   0
MOLE 3
O9    4    0.591678    0.401195    0.277681    11.00000    0.01365    0.01084 =
         0.02094    0.00020    0.00243    0.00384
H9A   2    0.596341    0.343762    0.334111    11.00000   -1.50000
H9B   2    0.559116    0.431667    0.325293    11.00000   -1.50000
MOLE 4
CL1   5    0.615430    0.118297    0.156435    11.00000    0.01356    0.01220 =
         0.01202    0.00010    0.00099   -0.00059
O10   4    0.675453    0.073421    0.066666    11.00000    0.00937    0.00893 =
         0.01585    0.00289    0.00376    0.00109
O11   4    0.578664    0.178328    0.009000    11.00000    0.01443    0.01341 =
         0.01136    0.00175   -0.00254    0.00565
O12   4    0.635584    0.190268    0.312395    11.00000    0.01216    0.00936 =
         0.00952   -0.00198    0.00109   -0.00398
O13   4    0.572574    0.039062    0.237831    11.00000    0.01101    0.00736 =
         0.01641   -0.00355    0.00391   -0.00701
HKLF 4
REM  1 in Pna2(1)
REM R1 =  0.0488 for   2653 Fo > 4sig(Fo)  and  0.0712 for all   3393 data
REM    335 parameters refined using     22 restraints
END
WGHT      0.0536      0.0000
REM Highest difference peak  0.393,  deepest hole -0.532,  1-sigma level  0.075
Q1    1   0.4169  0.9719  0.1273  11.00000  0.05    0.39
Q2    1   0.6109  0.5175  0.4303  11.00000  0.05    0.27
Q3    1   0.5412  0.0249  0.1800  11.00000  0.05    0.27
Q4    1   0.3179  0.1826  0.1108  11.00000  0.05    0.26
Q5    1   0.4401  0.4774  0.1944  11.00000  0.05    0.26
Q6    1   0.2610  0.4255  0.1096  11.00000  0.05    0.25
Q7    1   0.6953  0.6744  0.1750  11.00000  0.05    0.24
Q8    1   0.3982  0.9973  0.0379  11.00000  0.05    0.24
Q9    1   0.4412  0.0345  0.2427  11.00000  0.05    0.23
Q10   1   0.5686  0.0964  0.2606  11.00000  0.05    0.23
Q11   1   0.6292  0.3817  0.5279  11.00000  0.05    0.23
Q12   1   0.3121  0.2639  0.2158  11.00000  0.05    0.23
Q13   1   0.8355  0.6382  0.4317  11.00000  0.05    0.22
Q14   1   0.7887  0.9057  0.0254  11.00000  0.05    0.22
Q15   1   0.4139  0.3213  0.2708  11.00000  0.05    0.22
Q16   1   0.5348  0.1932  0.1269  11.00000  0.05    0.22
Q17   1   0.7479  0.8631 -0.0317  11.00000  0.05    0.22
Q18   1   0.3319  0.1090  0.1035  11.00000  0.05    0.22
Q19   1   0.6218  0.8838  0.1318  11.00000  0.05    0.22
Q20   1   0.5546  0.3185  0.2027  11.00000  0.05    0.21
;
data_global
_journal_date_recd_electronic     2011-07-13
_journal_date_accepted     2011-07-29
_journal_name_full     'Acta Crystallographica, Section E'
_journal_year     2011
_journal_volume     67
_journal_issue      9
_journal_page_first     o2229
_journal_page_last     o2230
_journal_paper_category     QO
_journal_coeditor_code     LX2194
_publ_contact_author_name     'Hamid Khaledi'
_publ_contact_author_address
;
Department of Chemistry, University of Malaya, 50603 Kuala Lumpur, Malaysia
;
_publ_contact_author_email     'khaledi@siswa.um.edu.my'
_publ_contact_author_fax     '+603-79674193'
_publ_contact_author_phone     '+603-79674246'
_publ_section_title
;
3,4,5-Trihydroxybenzohydrazidium
perchlorate--3,4,5-trihydroxybenzohydrazide--water (1/1/1)
;
loop_
    _publ_author_name
    _publ_author_footnote
    _publ_author_address
    'A. Alhadi, Abeer' .
;
Department of Chemistry, University of Malaya, 50603 Kuala Lumpur, Malaysia
;
    'Khaledi, Hamid' .
;
Department of Chemistry, University of Malaya, 50603 Kuala Lumpur, Malaysia
;
    'Mohd Ali, Hapipah' .
;
Department of Chemistry, University of Malaya, 50603 Kuala Lumpur, Malaysia
;
