# Supplementary material for: 3,4,5-Trihy­droxy­benzohydrazidium perchlorate–3,4,5-trihy­droxy­benzohydrazide–water (1/1/1)
Source: Acta Crystallogr Sect E Struct Rep Online. 2011 Aug 2;67(Pt 9):o2229–30. doi: 10.1107/S1600536811030595 (PMC3200764; doi:10.1107/S1600536811030595)
Supplement: Supplementary file 2 [file e-67-o2229-Isup2.hkl]

# 
# h,k,l, Fc-squared, Fo-squared, sigma(Fo-squared) and status flag 
# 
data_I
_shelx_title ' 1 in Pna2(1)' 
_shelx_refln_list_code          4 
_shelx_F_calc_maximum      369.18 
_exptl_crystal_F_000      1008.00 
_reflns_d_resolution_high  0.8256 
 
loop_ 
 _symmetry_equiv_pos_as_xyz 
 'x, y, z' 
 '-x, -y, z+1/2' 
 'x+1/2, -y+1/2, z' 
 '-x+1/2, y+1/2, z+1/2' 
 
_cell_length_a    20.1213 
_cell_length_b    12.9178 
_cell_length_c     7.0122 
_cell_angle_alpha  90.000 
_cell_angle_beta   90.000 
_cell_angle_gamma  90.000 
 
_shelx_F_squared_multiplier     1.000 
 
loop_ 
 _refln_index_h 
 _refln_index_k 
 _refln_index_l 
 _refln_F_squared_calc 
 _refln_F_squared_meas 
 _refln_F_squared_sigma 
 _refln_observed_status 
   0   0  -8     1652.85     1510.62    131.43 o 
   2   0  -8      329.49      349.48     61.57 o 
   4   0  -8      546.30      545.52     82.24 o 
   6   0  -8      488.76      501.47    105.30 o 
   8   0  -8      203.12      224.30    217.70 o 
   1   1  -8      277.52      353.08     40.21 o 
   2   1  -8      300.67      431.55     54.13 o 
   3   1  -8      181.65      195.70     48.54 o 
   4   1  -8      735.62      693.41     60.55 o 
   5   1  -8      131.46      181.95     55.45 o 
   6   1  -8      510.77      591.58     74.11 o 
   7   1  -8      255.68      270.31     69.11 o 
   8   1  -8      343.25      359.57     74.98 o 
   0   2  -8      585.33      564.66     67.52 o 
   1   2  -8       28.40       70.97     36.52 o 
   2   2  -8      194.39      128.06     49.36 o 
   3   2  -8       89.55       64.58     44.17 o 
   4   2  -8       25.61        8.85     44.03 o 
   5   2  -8      280.81      398.79     61.24 o 
   6   2  -8      115.24       63.15     52.19 o 
   7   2  -8      175.60      135.79     58.96 o 
   1   3  -8      435.03      348.42     43.82 o 
   2   3  -8      508.37      525.54     69.08 o 
   3   3  -8      741.61      684.29     66.68 o 
   4   3  -8      810.13      682.49     76.93 o 
   5   3  -8      385.67      386.41     59.78 o 
   6   3  -8      496.35      536.52     60.04 o 
   0   4  -8     1225.82     1201.53     85.47 o 
   1   4  -8      190.57      204.70     47.32 o 
   2   4  -8       84.47       73.34     77.61 o 
   3   4  -8      737.57      626.64     86.91 o 
   4   4  -8      417.38      368.91     68.87 o 
   5   4  -8      444.03      532.27     83.34 o 
   1   5  -8       79.52      133.24     52.03 o 
   2   5  -8      874.22      906.82     83.16 o 
   2   0  -7     1120.07     1124.66     60.80 o 
   4   0  -7      330.62      332.52     90.12 o 
   6   0  -7     1013.97      929.46    162.62 o 
   8   0  -7       83.25       14.32     81.04 o 
  10   0  -7      617.58      696.72    117.50 o 
  12   0  -7      952.29      912.39    130.71 o 
   0   1  -7     1400.31     1266.12     63.08 o 
   1   1  -7      222.49      261.55     33.02 o 
   2   1  -7      288.84      344.99     34.63 o 
   3   1  -7      229.63      240.95     36.87 o 
   4   1  -7     2121.60     2081.50     77.23 o 
   5   1  -7      122.04       90.99     48.59 o 
   6   1  -7      194.18      260.25     53.88 o 
   7   1  -7      698.09      582.48     78.37 o 
   8   1  -7      456.00      616.44     76.36 o 
   9   1  -7      228.38      207.68     65.27 o 
  10   1  -7       81.79       28.07     64.32 o 
  11   1  -7      327.83      425.18     75.93 o 
  12   1  -7      118.37      251.14     69.92 o 
  13   1  -7      169.83       56.25     68.12 o 
   1   2  -7      204.92      166.01     32.26 o 
   2   2  -7      228.63      220.15     32.46 o 
   3   2  -7      169.47      209.70     36.77 o 
   4   2  -7      452.80      449.02     50.85 o 
   5   2  -7      403.22      304.30     48.28 o 
   6   2  -7      117.64      107.97     49.59 o 
   7   2  -7      507.54      531.88     62.84 o 
   8   2  -7       49.70       91.84     50.91 o 
   9   2  -7      274.35      334.95     59.88 o 
  10   2  -7      384.73      395.43     75.28 o 
  11   2  -7       79.39      176.56     70.07 o 
  12   2  -7      114.11       85.71     64.41 o 
  13   2  -7      171.94      306.99     76.52 o 
   0   3  -7      333.58      294.48     92.46 o 
   1   3  -7      549.22      542.02     64.75 o 
   2   3  -7      122.37      183.52     42.23 o 
   3   3  -7      107.11       85.49     37.00 o 
   4   3  -7      646.32      743.93     82.73 o 
   5   3  -7       76.39       78.41     64.16 o 
   6   3  -7       50.33       35.91     47.25 o 
   7   3  -7      245.35      321.57     65.48 o 
   8   3  -7      641.02      755.68    104.87 o 
   9   3  -7      711.24      705.62     80.23 o 
  10   3  -7      993.22     1074.54     80.67 o 
  11   3  -7      211.74      201.86     60.12 o 
  12   3  -7      197.63      211.66     70.58 o 
   1   4  -7      387.12      400.60     57.56 o 
   2   4  -7      885.70      892.37     67.09 o 
   3   4  -7       34.78       84.44     43.48 o 
   4   4  -7      351.22      365.58     56.13 o 
   5   4  -7      407.90      420.47     59.53 o 
   6   4  -7      352.63      352.47     59.52 o 
   7   4  -7      221.84      199.25     54.84 o 
   8   4  -7      356.72      424.40     71.84 o 
   9   4  -7      380.84      372.00     72.50 o 
  10   4  -7      914.48      841.84     97.29 o 
  11   4  -7      127.31      -31.91     61.01 o 
  12   4  -7       18.20       67.58     65.22 o 
   0   5  -7     1112.71     1073.29    167.21 o 
   1   5  -7        5.57       37.65     46.71 o 
   2   5  -7       25.43      141.35     46.63 o 
   3   5  -7        7.73      -46.69     46.69 o 
   4   5  -7      521.64      658.54     71.60 o 
   5   5  -7       24.89       -3.77     78.74 o 
   6   5  -7       53.57       94.84     57.03 o 
   7   5  -7      170.46      260.03     63.62 o 
   8   5  -7       49.29      119.27     59.01 o 
   9   5  -7      138.83      218.41     69.44 o 
  10   5  -7      232.29      154.41     99.00 o 
  11   5  -7      118.52      234.70     75.14 o 
   1   6  -7      736.03      730.94     69.52 o 
   2   6  -7       38.52       40.45     49.99 o 
   3   6  -7      885.14     1010.78     72.38 o 
   4   6  -7      113.10      112.22     59.43 o 
   5   6  -7      172.51      192.33     62.63 o 
   6   6  -7       59.27      124.59     60.86 o 
   7   6  -7      268.60      192.20     62.46 o 
   8   6  -7      243.44      283.70     67.27 o 
   9   6  -7      331.21      382.28     71.40 o 
  10   6  -7      143.80       95.20     68.90 o 
   0   7  -7      878.06      952.13    215.73 o 
   1   7  -7       42.30       41.16     50.19 o 
   2   7  -7      262.54      244.43     59.26 o 
   3   7  -7       12.59       58.34     52.00 o 
   4   7  -7      155.86      227.84     63.90 o 
   5   7  -7       53.90      118.89     61.57 o 
   6   7  -7       49.78      -39.44     54.74 o 
   7   7  -7      278.02      319.25    117.93 o 
   8   7  -7      334.78      324.02     70.96 o 
   1   8  -7      163.87      146.97     57.20 o 
   2   8  -7      699.28      645.06     72.88 o 
   3   8  -7       78.91       44.40     53.30 o 
   4   8  -7      460.17      691.46     80.84 o 
   5   8  -7      516.67      551.18     77.48 o 
   0   0  -6     4699.75     4667.82    132.92 o 
   2   0  -6      571.45      640.60     62.84 o 
   4   0  -6      501.18      521.93     70.60 o 
   6   0  -6      585.16      622.76    103.82 o 
   8   0  -6     1235.04     1340.36     90.62 o 
  10   0  -6      311.15      468.68    101.45 o 
  12   0  -6      554.14      650.84    115.50 o 
  14   0  -6       82.47       20.35     90.43 o 
  16   0  -6      154.90      179.37    101.73 o 
   1   1  -6       49.61       24.46     24.72 o 
   2   1  -6      522.36      545.99     35.46 o 
   3   1  -6      580.10      530.10     38.81 o 
   4   1  -6       24.66       44.44     29.39 o 
   5   1  -6      550.85      592.90     39.04 o 
   6   1  -6      782.74      823.36     53.81 o 
   7   1  -6      606.40      660.78     64.11 o 
   8   1  -6       75.73       73.56     45.27 o 
   9   1  -6     1697.60     1647.84     83.90 o 
  10   1  -6      678.17      668.85     64.45 o 
  11   1  -6       93.13       92.69     49.97 o 
  12   1  -6       28.92      -23.04     57.98 o 
  13   1  -6      178.75      184.29     67.33 o 
  14   1  -6      852.33      737.11     89.63 o 
  15   1  -6       54.65      159.14     68.95 o 
  16   1  -6      479.71      528.72     85.91 o 
  17   1  -6      881.64      977.44    102.26 o 
   0   2  -6      138.39       97.21     42.80 o 
   1   2  -6       45.80       52.21     31.59 o 
   2   2  -6      770.63      835.18     44.87 o 
   3   2  -6     2068.10     2201.79     61.78 o 
   4   2  -6      223.64      283.35     50.25 o 
   5   2  -6       83.05      118.97     35.86 o 
   6   2  -6      470.29      489.15     63.22 o 
   7   2  -6      838.97      837.96     72.95 o 
   8   2  -6      587.58      520.15     65.93 o 
   9   2  -6       62.05       84.91     60.76 o 
  10   2  -6      182.12      233.50     64.74 o 
  11   2  -6      570.15      610.88     64.92 o 
  12   2  -6      777.05      801.54     71.30 o 
  13   2  -6     1057.35     1022.58     78.02 o 
  14   2  -6      242.13      171.24     70.85 o 
  15   2  -6       97.61       80.63     75.90 o 
  16   2  -6       49.88      110.49     70.35 o 
   1   3  -6     3973.26     3927.65     90.53 o 
   2   3  -6      381.17      427.65     41.38 o 
   3   3  -6     2929.77     2966.75     78.09 o 
   4   3  -6     1771.04     1778.74     69.11 o 
   5   3  -6      394.58      424.23     49.66 o 
   6   3  -6      711.51      708.77     69.07 o 
   7   3  -6       20.72       76.15     52.56 o 
   8   3  -6       25.69       58.70     53.07 o 
   9   3  -6     1515.49     1504.14     93.93 o 
  10   3  -6       78.73      107.13     58.09 o 
  11   3  -6       74.45      106.70     59.96 o 
  12   3  -6      122.90      108.73     98.43 o 
  13   3  -6      347.25      276.06     68.49 o 
  14   3  -6      252.74      339.00     72.36 o 
  15   3  -6       48.18       86.17     56.32 o 
  16   3  -6       22.95       47.65     99.94 o 
   0   4  -6       85.80      106.66     51.48 o 
   1   4  -6      229.70      331.56     45.98 o 
   2   4  -6      228.04      229.74     51.96 o 
   3   4  -6     1805.72     1733.79     69.82 o 
   4   4  -6       31.66       -7.92     35.72 o 
   5   4  -6       73.75      103.29     38.99 o 
   6   4  -6      298.24      346.96     60.91 o 
   7   4  -6      237.05      314.45     60.53 o 
   8   4  -6      634.18      756.11     76.82 o 
   9   4  -6       80.18       28.84     56.38 o 
  10   4  -6       35.46       47.84     58.30 o 
  11   4  -6     1513.26     1523.62    110.81 o 
  12   4  -6      329.53      433.06     75.65 o 
  13   4  -6       90.37       96.60     61.53 o 
  14   4  -6      256.06      204.25     69.34 o 
  15   4  -6      288.33      334.02     74.99 o 
  16   4  -6       99.85      216.30     94.29 o 
   1   5  -6      166.74      220.64     49.49 o 
   2   5  -6     2061.72     2111.40     90.34 o 
   3   5  -6      268.71      256.99     46.21 o 
   4   5  -6      580.03      551.73     51.13 o 
   5   5  -6     1025.89     1081.34     63.14 o 
   6   5  -6        2.66       47.67     45.43 o 
   7   5  -6      139.50      161.46     59.05 o 
   8   5  -6      277.90      306.65     65.67 o 
   9   5  -6      260.07      171.72     61.50 o 
  10   5  -6      144.60        9.83     61.74 o 
  11   5  -6       86.66       74.22     62.34 o 
  12   5  -6     1057.34     1104.52     97.12 o 
  13   5  -6      258.91      345.15     72.40 o 
  14   5  -6       70.27       41.95     64.42 o 
  15   5  -6      203.18      268.68     75.70 o 
   0   6  -6       79.99       72.02     63.39 o 
   1   6  -6      200.06      182.20     49.65 o 
   2   6  -6       29.87       79.75     56.03 o 
   3   6  -6     1179.72     1123.12     75.04 o 
   4   6  -6        9.87      105.49     44.76 o 
   5   6  -6       35.76       14.10     42.60 o 
   6   6  -6      690.30      728.69     68.53 o 
   7   6  -6      552.89      580.92     64.48 o 
   8   6  -6      229.16      258.82     56.80 o 
   9   6  -6       87.89      112.41     64.93 o 
  10   6  -6      398.18      401.18     99.57 o 
  11   6  -6      638.18      683.91     94.65 o 
  12   6  -6      156.67      124.74     71.10 o 
  13   6  -6      488.58      387.55     83.67 o 
  14   6  -6      134.27      151.11     69.89 o 
   1   7  -6      803.57      846.45     69.64 o 
   2   7  -6     1127.75     1076.59     75.10 o 
   3   7  -6      530.93      491.76     61.96 o 
   4   7  -6      181.53       85.54     50.65 o 
   5   7  -6      385.18      379.04     56.17 o 
   6   7  -6       79.58       50.09     60.76 o 
   7   7  -6      169.52      227.57     62.26 o 
   8   7  -6      500.24      537.27     72.71 o 
   9   7  -6      132.52       68.02     55.57 o 
  10   7  -6      629.56      612.80     97.34 o 
  11   7  -6      361.84      473.83    129.28 o 
  12   7  -6      157.30      196.54     73.72 o 
  13   7  -6      390.15      244.00    101.25 o 
   0   8  -6      299.95      325.25    142.95 o 
   1   8  -6      256.27      267.43     57.46 o 
   2   8  -6        5.67       17.86     47.86 o 
   3   8  -6     1249.83     1173.19     82.77 o 
   4   8  -6      379.08      414.30     62.16 o 
   5   8  -6      448.15      475.88     60.04 o 
   6   8  -6       79.25       89.39     57.60 o 
   7   8  -6      160.35      227.76     81.96 o 
   8   8  -6      108.44      177.61     64.72 o 
   9   8  -6       35.73       75.90     85.37 o 
  10   8  -6       27.19       13.03     55.72 o 
  11   8  -6       73.25       42.54     57.44 o 
   1   9  -6       72.89       75.98     53.24 o 
   2   9  -6      206.00      128.80     58.41 o 
   3   9  -6      240.24      193.77     58.24 o 
   4   9  -6      465.74      473.69     65.97 o 
   5   9  -6       30.47       57.25     57.40 o 
   6   9  -6      368.92      380.17    107.14 o 
   7   9  -6       63.39       49.60     72.50 o 
   8   9  -6       52.94      104.03     59.72 o 
   9   9  -6      748.74      845.67    102.54 o 
  10   9  -6       51.85       50.65     60.66 o 
   0  10  -6      227.35      181.12     83.83 o 
   1  10  -6      412.69      337.27     64.93 o 
   2  10  -6      119.24      181.56     57.82 o 
   3  10  -6      601.38      584.73     71.19 o 
   4  10  -6      196.83      142.57     68.64 o 
   5  10  -6      170.54      239.41    121.90 o 
   6  10  -6      280.63      259.28     69.65 o 
   7  10  -6       35.12        6.75     59.12 o 
   1  11  -6      119.46       78.92     59.41 o 
   2  11  -6      926.21      792.24     95.86 o 
   2   0  -5      490.76      536.13     49.77 o 
   4   0  -5     1242.49     1323.29     64.78 o 
   6   0  -5     2279.15     2305.45     92.37 o 
   8   0  -5      742.14      804.85     73.92 o 
  10   0  -5     2828.00     2837.33    128.42 o 
  12   0  -5      688.66      769.68     77.30 o 
  14   0  -5     3864.11     3902.82    197.68 o 
  16   0  -5      480.44      408.40    432.12 o 
  18   0  -5       89.26      106.41     97.18 o 
   0   1  -5     1421.96     1321.45     64.27 o 
   1   1  -5      737.72      792.96     40.92 o 
   2   1  -5      317.13      361.49     33.69 o 
   3   1  -5      331.14      308.15     32.40 o 
   4   1  -5     2689.58     2675.79     61.60 o 
   5   1  -5       43.53       55.47     27.79 o 
   6   1  -5       62.36       65.87     27.38 o 
   7   1  -5      796.00      785.34     41.70 o 
   8   1  -5      135.89      178.53     42.99 o 
   9   1  -5     2871.11     2877.07     80.32 o 
  10   1  -5       50.81       72.53     38.09 o 
  11   1  -5      926.24     1029.48     68.57 o 
  12   1  -5      241.19      212.52     51.54 o 
  13   1  -5       63.97      100.28     48.38 o 
  14   1  -5      753.01      724.02     80.44 o 
  15   1  -5      424.27      535.75     78.08 o 
  16   1  -5      282.99      232.27     71.55 o 
  17   1  -5      347.07      409.06     71.58 o 
  18   1  -5     1169.20     1206.68    135.06 o 
  19   1  -5      243.09      136.15     65.78 o 
   1   2  -5      644.57      628.25     38.74 o 
   2   2  -5      824.27      811.46     41.97 o 
   3   2  -5     1525.15     1582.72     56.35 o 
   4   2  -5      185.38      220.45     33.95 o 
   5   2  -5     3129.11     3006.80     93.30 o 
   6   2  -5      523.55      507.71     40.44 o 
   7   2  -5      929.85      978.09     42.80 o 
   8   2  -5      918.05      872.01     72.72 o 
   9   2  -5     2699.72     2639.11    105.08 o 
  10   2  -5      132.72      177.80     56.30 o 
  11   2  -5      179.32      150.72     55.70 o 
  12   2  -5       53.74       12.86     48.64 o 
  13   2  -5     1215.61     1213.92     87.61 o 
  14   2  -5      152.08       80.24     61.71 o 
  15   2  -5      272.56      301.24     72.70 o 
  16   2  -5      302.76      166.77     97.86 o 
  17   2  -5        4.51       -7.57     57.17 o 
  18   2  -5       72.40       58.67     68.58 o 
  19   2  -5      211.80      161.58     86.13 o 
   0   3  -5     1421.55     1480.03     93.18 o 
   1   3  -5     1194.76     1286.55     49.21 o 
   2   3  -5      127.58      106.11     29.02 o 
   3   3  -5     1029.23     1010.81     42.81 o 
   4   3  -5      443.41      460.87     38.27 o 
   5   3  -5      196.34      148.31     39.16 o 
   6   3  -5      411.49      402.16     46.50 o 
   7   3  -5      403.91      365.99     45.84 o 
   8   3  -5      672.01      622.88     95.40 o 
   9   3  -5      463.69      449.03     66.19 o 
  10   3  -5      575.31      742.08     87.21 o 
  11   3  -5      438.53      497.40     69.52 o 
  12   3  -5      334.50      383.07     63.83 o 
  13   3  -5       37.39       90.54     59.12 o 
  14   3  -5     1139.35     1097.36    106.38 o 
  15   3  -5      251.09      270.01     88.08 o 
  16   3  -5      345.66      159.31    167.08 o 
  17   3  -5       59.62       67.46     68.27 o 
  18   3  -5       49.32      157.12     71.31 o 
  19   3  -5      420.11      427.50     83.93 o 
   1   4  -5      364.50      384.37     40.81 o 
   2   4  -5      491.83      467.79     36.31 o 
   3   4  -5      558.57      617.08     49.66 o 
   4   4  -5      233.57      153.60     38.04 o 
   5   4  -5      996.57      986.84     60.85 o 
   6   4  -5      262.16      268.26     45.58 o 
   7   4  -5       74.77       45.80     41.38 o 
   8   4  -5       84.38       39.26     64.00 o 
   9   4  -5      496.85      492.88     67.35 o 
  10   4  -5     1813.16     1926.54    100.16 o 
  11   4  -5      125.76      222.51     61.59 o 
  12   4  -5       63.19        4.00     54.29 o 
  13   4  -5       27.19       48.26     56.30 o 
  14   4  -5     1185.66     1251.42     95.38 o 
  15   4  -5      416.44      510.94     78.14 o 
  16   4  -5      605.11      287.03     79.17 o 
  17   4  -5       67.12       19.98     68.28 o 
  18   4  -5       81.66       91.88     83.85 o 
   0   5  -5      642.88      562.51     63.35 o 
   1   5  -5      293.47      353.34     41.64 o 
   2   5  -5      114.59       71.88     40.79 o 
   3   5  -5      937.67      870.86     57.79 o 
   4   5  -5     1102.00      993.60     63.82 o 
   5   5  -5       13.99      -15.96     36.55 o 
   6   5  -5        0.25       24.41     44.90 o 
   7   5  -5     1547.06     1503.44     72.62 o 
   8   5  -5        0.99       18.94     56.43 o 
   9   5  -5     1532.76     1375.43    101.19 o 
  10   5  -5      143.37      148.40     58.32 o 
  11   5  -5      204.65      194.29     63.34 o 
  12   5  -5      854.79      791.94     82.04 o 
  13   5  -5      334.80      311.05     68.06 o 
  14   5  -5      325.97      301.71     76.66 o 
  15   5  -5     1600.30     1493.25    105.64 o 
  16   5  -5      151.22       98.46     77.87 o 
  17   5  -5       69.64      -37.02     96.99 o 
  18   5  -5      103.26      102.70     91.58 o 
   1   6  -5      867.05      745.88     77.14 o 
   2   6  -5      188.15      224.22     44.62 o 
   3   6  -5      485.20      486.33     51.80 o 
   4   6  -5      643.71      651.35     56.41 o 
   5   6  -5     1556.75     1613.77     69.23 o 
   6   6  -5      345.77      341.79     46.46 o 
   7   6  -5      493.38      447.46     54.59 o 
   8   6  -5      358.27      406.61     88.78 o 
   9   6  -5      723.47      629.47     73.73 o 
  10   6  -5      118.76       38.30     63.79 o 
  11   6  -5       55.90       51.71     60.17 o 
  12   6  -5      159.85      137.19     63.52 o 
  13   6  -5      357.01      435.24    120.58 o 
  14   6  -5      818.04      788.38     85.81 o 
  15   6  -5       68.52       81.74     63.70 o 
  16   6  -5       79.13       35.41    119.62 o 
   0   7  -5       68.91      138.86     64.44 o 
   1   7  -5       28.98       21.97     47.89 o 
   2   7  -5      372.52      292.89     52.56 o 
   3   7  -5       94.25      111.27     47.69 o 
   4   7  -5     1025.06     1016.68     71.06 o 
   5   7  -5      569.48      609.33     56.11 o 
   6   7  -5      322.77      319.17     48.79 o 
   7   7  -5       21.03       26.16     49.22 o 
   8   7  -5       97.13      127.65     58.18 o 
   9   7  -5      271.78      307.64     66.38 o 
  10   7  -5      276.13      309.64     72.88 o 
  11   7  -5      129.72      -23.43     63.41 o 
  12   7  -5      843.07      817.27     89.69 o 
  13   7  -5      114.81       25.47     65.12 o 
  14   7  -5      192.17      115.15     79.50 o 
  15   7  -5      958.11      928.06    160.65 o 
  16   7  -5      480.75      475.98    106.72 o 
   1   8  -5       53.32       73.57     47.30 o 
   2   8  -5      396.22      413.57     57.00 o 
   3   8  -5      771.30      717.21     66.12 o 
   4   8  -5      889.44      892.82     71.00 o 
   5   8  -5      718.43      707.38     66.79 o 
   6   8  -5      475.65      489.10     67.01 o 
   7   8  -5      120.80      126.52     56.55 o 
   8   8  -5      563.00      617.13     74.46 o 
   9   8  -5      350.00      238.48     62.10 o 
  10   8  -5      196.63      352.42     71.76 o 
  11   8  -5       33.87       28.08     74.54 o 
  12   8  -5      200.03      251.05     74.60 o 
  13   8  -5      335.22      406.66     85.25 o 
  14   8  -5      567.82      580.54    132.09 o 
  15   8  -5      116.47      215.48     79.32 o 
   0   9  -5      244.55      215.94    187.54 o 
   1   9  -5     2193.22     2212.72    114.08 o 
   2   9  -5      111.03       74.64     49.42 o 
   3   9  -5      942.71      899.39     74.82 o 
   4   9  -5      128.15       28.79     50.05 o 
   5   9  -5       48.41       40.19     58.09 o 
   6   9  -5      468.74      524.59     79.88 o 
   7   9  -5      741.02      846.48    102.46 o 
   8   9  -5      220.19      264.75     88.98 o 
   9   9  -5      124.96      124.82     61.55 o 
  10   9  -5       46.80      141.97    119.92 o 
  11   9  -5      168.14      224.46     78.62 o 
  12   9  -5       43.15       36.73     65.44 o 
  13   9  -5      190.34      160.78     48.18 o 
   1  10  -5      270.76      283.94     60.12 o 
   2  10  -5      165.97      144.11     56.69 o 
   3  10  -5      839.19      759.31     84.99 o 
   4  10  -5      396.14      282.32     69.83 o 
   5  10  -5      934.12      749.05     89.45 o 
   6  10  -5      812.34      803.30    138.75 o 
   7  10  -5      506.66      515.25     99.57 o 
   8  10  -5      111.43      108.02     58.00 o 
   9  10  -5      735.80      899.17    206.68 o 
  10  10  -5      246.24      128.29     55.63 o 
  11  10  -5      125.11       63.48     47.47 o 
  12  10  -5       50.44       79.84     61.12 o 
   0  11  -5      408.23      342.69     93.32 o 
   1  11  -5       55.08      -36.71     78.20 o 
   2  11  -5       53.25        9.41     60.52 o 
   3  11  -5      177.29       31.38     62.95 o 
   4  11  -5      474.86      399.95     79.41 o 
   5  11  -5      287.34      247.53     71.93 o 
   6  11  -5        0.96       -2.32     55.15 o 
   7  11  -5       74.85      147.52    109.03 o 
   8  11  -5      145.26       97.16     48.99 o 
   9  11  -5      465.02      444.10    114.28 o 
   1  12  -5      125.49       22.16     78.76 o 
   2  12  -5       44.69        6.55     65.81 o 
   3  12  -5      167.01      115.79    115.39 o 
   4  12  -5       20.15      -39.28     64.04 o 
   5  12  -5      173.14      130.43    100.60 o 
   6  12  -5      372.12      546.07    185.89 o 
   0   0  -4     4097.97     4011.68    171.80 o 
   2   0  -4     2550.36     2421.92    120.96 o 
   4   0  -4       74.09       35.88     32.75 o 
   6   0  -4     4208.21     4050.21     87.61 o 
   8   0  -4     5736.56     5349.64    106.76 o 
  10   0  -4      853.54      915.15     75.17 o 
  12   0  -4        6.08       -5.85    172.45 o 
  14   0  -4      586.60      574.06    239.99 o 
  16   0  -4      763.45      671.29     90.55 o 
  18   0  -4      316.57      386.04     89.12 o 
  20   0  -4      310.85      244.38     90.77 o 
   1   1  -4     2005.91     1900.24     59.67 o 
   2   1  -4     1487.08     1588.01     75.25 o 
   3   1  -4     2138.97     2145.82     54.95 o 
   4   1  -4      676.31      704.50     37.69 o 
   5   1  -4      287.75      233.96     29.07 o 
   6   1  -4      294.00      291.66     27.07 o 
   7   1  -4      103.02       93.28     23.42 o 
   8   1  -4      598.72      661.19     31.34 o 
   9   1  -4     1219.72     1298.73     62.29 o 
  10   1  -4     1269.88     1270.42     62.91 o 
  11   1  -4      809.51      844.75     71.69 o 
  12   1  -4      762.68      874.23     73.62 o 
  13   1  -4      313.61      137.51     43.97 o 
  14   1  -4     1503.45     1389.87    136.29 o 
  15   1  -4      244.99      153.63     54.54 o 
  16   1  -4     2350.89     2218.25    128.72 o 
  17   1  -4     1520.71     1310.07     79.49 o 
  18   1  -4      281.89      246.96     65.18 o 
  19   1  -4       80.50       13.20     64.50 o 
  20   1  -4      529.48      463.90     71.13 o 
  21   1  -4       45.70       -4.45     59.53 o 
   0   2  -4     5821.93     6014.34    127.09 o 
   1   2  -4     4055.38     4278.54     96.48 o 
   2   2  -4     3742.57     3852.39     74.18 o 
   3   2  -4     5185.33     4882.51     78.32 o 
   4   2  -4       77.19       61.39     25.51 o 
   5   2  -4      119.79      220.29     29.13 o 
   6   2  -4       67.03       69.76     26.27 o 
   7   2  -4     1125.54     1052.23     44.00 o 
   8   2  -4     1145.80     1114.11     44.87 o 
   9   2  -4       26.57      -11.19     46.37 o 
  10   2  -4      277.42      222.30     53.41 o 
  11   2  -4      209.04      267.28     56.89 o 
  12   2  -4      304.10      331.18     84.23 o 
  13   2  -4      123.66      145.24     51.00 o 
  14   2  -4      137.37      113.44     58.00 o 
  15   2  -4      554.45      615.48     93.56 o 
  16   2  -4      198.87      262.13     66.32 o 
  17   2  -4      195.96      276.81     63.31 o 
  18   2  -4      465.77      442.33     68.40 o 
  19   2  -4      342.93      367.34     71.04 o 
  20   2  -4      137.60       50.69     77.55 o 
  21   2  -4      234.54      178.49     91.79 o 
   1   3  -4     3361.53     3357.94     68.34 o 
   2   3  -4     3319.09     3174.81     57.64 o 
   3   3  -4     1241.72     1234.19     52.78 o 
   4   3  -4      717.28      766.52     37.81 o 
   5   3  -4      157.23      134.88     27.62 o 
   6   3  -4     1571.62     1547.95     48.86 o 
   7   3  -4      395.76      395.98     33.52 o 
   8   3  -4      881.13      901.64     52.59 o 
   9   3  -4      572.22      476.10     61.04 o 
  10   3  -4      681.99      704.94     83.30 o 
  11   3  -4     1044.05     1034.42     78.69 o 
  12   3  -4      183.67      213.76     59.34 o 
  13   3  -4      143.50       50.20     48.78 o 
  14   3  -4     1277.42      912.52    217.67 o 
  15   3  -4       34.89       -4.01     77.29 o 
  16   3  -4      177.35        0.07     73.54 o 
  17   3  -4      746.49      838.98    148.45 o 
  18   3  -4      337.42      296.48     80.52 o 
  19   3  -4       54.55       60.12     72.67 o 
  20   3  -4      583.92      598.89     76.98 o 
   0   4  -4     1620.07     1550.09     77.28 o 
   1   4  -4     1453.31     1532.92     52.46 o 
   2   4  -4      594.05      659.17     33.34 o 
   3   4  -4     1318.70     1305.20     41.61 o 
   4   4  -4      599.43      629.74     32.68 o 
   5   4  -4       24.81       16.98     21.08 o 
   6   4  -4      453.75      486.46     45.46 o 
   7   4  -4      114.05      125.07     39.12 o 
   8   4  -4     2890.52     2982.86    104.42 o 
   9   4  -4      193.98      140.45     52.70 o 
  10   4  -4        9.77       65.85     57.06 o 
  11   4  -4     1135.85     1124.58     83.54 o 
  12   4  -4     1014.12      952.01     79.31 o 
  13   4  -4     1095.28     1116.24     87.07 o 
  14   4  -4      805.57      904.99     97.69 o 
  15   4  -4      364.43      373.10    121.33 o 
  16   4  -4      661.25      570.85     94.16 o 
  17   4  -4       17.73      -22.32     70.17 o 
  18   4  -4      645.34      624.21     98.94 o 
  19   4  -4       18.39       45.52    108.73 o 
  20   4  -4        8.58      -76.45     76.45 o 
   1   5  -4     2636.34     2590.80     65.30 o 
   2   5  -4     1432.29     1485.67     55.11 o 
   3   5  -4      600.33      564.15     40.51 o 
   4   5  -4       97.33       59.45     37.49 o 
   5   5  -4     1977.39     2061.31     74.67 o 
   6   5  -4       67.14      110.85     40.26 o 
   7   5  -4      154.94      157.50     43.12 o 
   8   5  -4        5.57      -47.57     47.57 o 
   9   5  -4     2244.35     2030.53    149.16 o 
  10   5  -4       43.45        8.59     68.71 o 
  11   5  -4      149.66      129.75     58.38 o 
  12   5  -4     1291.96     1403.30     92.84 o 
  13   5  -4      424.93      431.07     63.77 o 
  14   5  -4      216.71      126.11     44.29 o 
  15   5  -4       32.79      -12.29     86.70 o 
  16   5  -4      258.50      299.06     80.07 o 
  17   5  -4      170.48      124.58    112.52 o 
  18   5  -4     1333.71     1303.45    127.94 o 
  19   5  -4      148.16       81.75    169.29 o 
  20   5  -4      333.37      255.17    162.10 o 
   0   6  -4      711.86      777.83     66.71 o 
   1   6  -4     3414.23     3349.44     74.47 o 
   2   6  -4      129.70      146.01     40.08 o 
   3   6  -4     1811.92     1767.79     79.26 o 
   4   6  -4       29.30        1.46     36.83 o 
   5   6  -4      286.62      227.83     43.60 o 
   6   6  -4      371.57      399.69     49.98 o 
   7   6  -4       91.29       46.56     53.81 o 
   8   6  -4      355.32      307.80     60.49 o 
   9   6  -4      632.07      605.26     68.91 o 
  10   6  -4      150.91      211.71     67.95 o 
  11   6  -4     3543.62     3658.06    139.62 o 
  12   6  -4      262.30      253.19     60.76 o 
  13   6  -4      221.42      176.39     66.36 o 
  14   6  -4      371.24      493.51     98.20 o 
  15   6  -4      803.02      816.65    102.59 o 
  16   6  -4      653.16      664.16    111.78 o 
  17   6  -4      306.26      419.40    104.07 o 
  18   6  -4      398.68      535.32    111.95 o 
  19   6  -4      174.63       78.69     91.66 o 
   1   7  -4      779.56      737.74     59.81 o 
   2   7  -4     2349.56     2626.20    102.64 o 
   3   7  -4      389.63      392.65     49.96 o 
   4   7  -4      101.72      110.24     44.73 o 
   5   7  -4       22.37       25.39     41.78 o 
   6   7  -4     1614.36     1455.97    151.81 o 
   7   7  -4      197.16      144.02     53.26 o 
   8   7  -4      744.82      634.80     78.80 o 
   9   7  -4      262.58      290.05     62.65 o 
  10   7  -4      508.12      513.13     90.79 o 
  11   7  -4      105.88      147.69     64.62 o 
  12   7  -4      201.40      177.82     74.62 o 
  13   7  -4      217.78      153.78     72.72 o 
  14   7  -4     1422.43     1485.31    143.30 o 
  15   7  -4       68.07       13.52     64.39 o 
  16   7  -4       45.12       88.30     98.36 o 
  17   7  -4      224.93      216.56     92.89 o 
  18   7  -4      489.09      571.66    114.34 o 
   0   8  -4     3458.78     3469.45    148.15 o 
   1   8  -4     1162.51     1113.41     79.88 o 
   2   8  -4      105.91      176.33     50.28 o 
   3   8  -4     3473.69     3419.33    176.54 o 
   4   8  -4     1702.78     1613.50     80.48 o 
   5   8  -4     1390.60     1509.91    112.25 o 
   6   8  -4      867.42      946.81     60.83 o 
   7   8  -4      238.38      240.48     45.97 o 
   8   8  -4      826.52      763.08    102.57 o 
   9   8  -4     1134.80     1084.59     75.39 o 
  10   8  -4      501.37      525.20     81.05 o 
  11   8  -4      277.53      256.85     77.45 o 
  12   8  -4       27.22      129.75     71.70 o 
  13   8  -4        9.81       68.63     68.69 o 
  14   8  -4      342.72      257.29     72.99 o 
  15   8  -4       96.77      218.15     59.69 o 
  16   8  -4      506.15      462.76    110.93 o 
  17   8  -4      194.01      150.63     72.68 o 
   1   9  -4      148.37      155.28     62.65 o 
   2   9  -4     1097.55     1097.21     74.42 o 
   3   9  -4     1082.19     1134.71     87.18 o 
   4   9  -4      176.25      184.13     59.19 o 
   5   9  -4      472.09      425.23     68.22 o 
   6   9  -4     1018.99      925.63     76.91 o 
   7   9  -4      559.65      475.05     59.22 o 
   8   9  -4      684.65      677.91     58.06 o 
   9   9  -4      583.27      625.40     58.38 o 
  10   9  -4      305.05      278.16     53.05 o 
  11   9  -4       18.82       89.08     49.07 o 
  12   9  -4      294.74      351.40     57.51 o 
  13   9  -4      550.65      672.25     89.34 o 
  14   9  -4      467.50      589.61     74.14 o 
  15   9  -4      241.77      155.38     53.22 o 
  16   9  -4      180.23      257.56     73.07 o 
   0  10  -4      177.77      242.68    144.91 o 
   1  10  -4      579.74      582.02     74.38 o 
   2  10  -4      715.59      696.60     79.75 o 
   3  10  -4     1347.60     1477.59    100.65 o 
   4  10  -4      210.34      153.01     47.69 o 
   5  10  -4      397.19      432.93     91.58 o 
   6  10  -4      268.06      235.77     65.65 o 
   7  10  -4      278.44      263.71     70.04 o 
   8  10  -4       70.37       89.82     42.81 o 
   9  10  -4      251.36      295.73     53.86 o 
  10  10  -4      180.98      202.44     55.52 o 
  11  10  -4      236.18      310.98     56.75 o 
  12  10  -4      155.01      150.80     60.33 o 
  13  10  -4        7.54        7.39     50.66 o 
  14  10  -4      341.54      411.59     83.03 o 
   1  11  -4      259.24      224.72    188.19 o 
   2  11  -4     1121.25     1196.98    119.24 o 
   3  11  -4      181.35       90.23     48.90 o 
   4  11  -4      455.97      558.12     79.86 o 
   5  11  -4      390.21      328.00     74.65 o 
   6  11  -4      294.17      245.48     72.36 o 
   7  11  -4      521.91      592.73     71.59 o 
   8  11  -4      109.80       68.51     67.24 o 
   9  11  -4       23.87       53.49     59.65 o 
  10  11  -4      171.77      125.83     63.96 o 
  11  11  -4      242.13      297.38     69.17 o 
  12  11  -4      465.30      650.94     86.08 o 
   0  12  -4      241.54       99.67     72.13 o 
   1  12  -4       94.05       83.81     58.46 o 
   2  12  -4      199.34      175.79     81.21 o 
   3  12  -4      295.74      318.68     87.17 o 
   4  12  -4      168.66      205.09     72.03 o 
   5  12  -4      267.70      274.98     74.04 o 
   6  12  -4       59.90       83.81     70.79 o 
   7  12  -4       86.19       63.76     57.92 o 
   8  12  -4      457.21      503.65     66.59 o 
   9  12  -4       63.39      175.61     74.35 o 
  10  12  -4       71.56       55.14     68.33 o 
   1  13  -4      390.87      215.45     65.10 o 
   2  13  -4      674.69      525.88    142.95 o 
   3  13  -4      292.80      335.32     95.46 o 
   4  13  -4      329.26      376.01     99.68 o 
   5  13  -4      228.27      219.88     74.15 o 
   6  13  -4      602.42      752.88    137.53 o 
   7  13  -4      123.52       70.16     71.36 o 
   2   0  -3     3440.92     3368.51     81.59 o 
   4   0  -3     2836.02     2862.13     75.03 o 
   6   0  -3     1689.96     1759.45     62.87 o 
   8   0  -3      468.47      432.79     60.36 o 
  10   0  -3     9281.00     9587.89    375.07 o 
  12   0  -3      438.25      467.15     87.38 o 
  14   0  -3      905.14      987.67     91.30 o 
  16   0  -3     2411.53     2532.09    167.16 o 
  18   0  -3        7.28       63.90     69.33 o 
  20   0  -3       75.21      235.55     77.45 o 
  22   0  -3      172.32      134.49     81.54 o 
   0   1  -3     2337.54     2531.94     75.16 o 
   1   1  -3      589.40      584.27     38.43 o 
   2   1  -3     4649.79     4810.73     74.48 o 
   3   1  -3     2297.12     2615.97     52.73 o 
   4   1  -3      585.81      499.97     29.59 o 
   5   1  -3      869.80      872.29     35.32 o 
   6   1  -3       14.21       -8.50     20.62 o 
   7   1  -3     1665.37     1587.15     47.74 o 
   8   1  -3     1926.27     2035.19     47.21 o 
   9   1  -3      193.08      189.51     54.14 o 
  10   1  -3      153.73       55.68     29.14 o 
  11   1  -3     2212.51     2303.13    111.48 o 
  12   1  -3      919.12      991.66     90.63 o 
  13   1  -3      194.91      281.88     61.61 o 
  14   1  -3      162.37      193.77     62.85 o 
  15   1  -3      900.12      909.75     64.85 o 
  16   1  -3      447.55      388.05     80.54 o 
  17   1  -3      197.13      124.19     49.81 o 
  18   1  -3     2893.70     2776.19    101.15 o 
  19   1  -3       75.86       92.31     49.04 o 
  20   1  -3       81.69       55.70     52.39 o 
  21   1  -3      619.31      606.23     65.06 o 
  22   1  -3      555.23      529.52     76.03 o 
   1   2  -3     1482.07     1496.75     59.63 o 
   2   2  -3     1337.31     1376.83     43.41 o 
   3   2  -3     1241.33     1297.86     42.24 o 
   4   2  -3     4021.87     4023.52     63.36 o 
   5   2  -3     1780.13     1587.81     43.29 o 
   6   2  -3      881.14      922.87     36.30 o 
   7   2  -3      338.86      307.04     28.54 o 
   8   2  -3     1503.42     1451.35    103.66 o 
   9   2  -3      709.23      682.74     35.32 o 
  10   2  -3      899.67      926.32     80.12 o 
  11   2  -3      228.73      172.74     43.71 o 
  12   2  -3      257.97      184.91     57.92 o 
  13   2  -3     3145.54     3330.03    117.76 o 
  14   2  -3      440.19      423.10     68.69 o 
  15   2  -3     3235.27     3448.46    130.22 o 
  16   2  -3      724.53      715.85     79.92 o 
  17   2  -3       40.18       -4.05     50.58 o 
  18   2  -3      132.56      121.68     50.72 o 
  19   2  -3     1118.48     1036.95     79.20 o 
  20   2  -3      270.32      248.59     61.46 o 
  21   2  -3      542.77      604.23    116.79 o 
  22   2  -3       41.91       28.28     48.90 o 
   0   3  -3      361.96      318.23     41.05 o 
   1   3  -3     2011.36     2039.61     49.14 o 
   2   3  -3      227.55      282.41     29.72 o 
   3   3  -3      156.03      160.92     23.81 o 
   4   3  -3     3881.12     3689.25     64.33 o 
   5   3  -3      578.42      625.64     36.57 o 
   6   3  -3     6349.97     6629.01    104.38 o 
   7   3  -3      441.25      552.19     52.40 o 
   8   3  -3     1691.87     1752.31     76.65 o 
   9   3  -3     1220.95     1297.27     46.30 o 
  10   3  -3      767.14      716.64     53.86 o 
  11   3  -3     1372.56     1406.92     80.02 o 
  12   3  -3     1048.88      944.96     62.82 o 
  13   3  -3      113.28       34.90     56.86 o 
  14   3  -3     1419.78     1319.88     84.69 o 
  15   3  -3      866.87      849.45     88.80 o 
  16   3  -3      254.42      219.28     71.89 o 
  17   3  -3      112.85      100.96     52.46 o 
  18   3  -3       32.85      143.40     86.51 o 
  19   3  -3      375.44      296.68     74.95 o 
  20   3  -3      179.49       84.58     60.65 o 
  21   3  -3      153.35      119.45     64.27 o 
  22   3  -3      206.75      345.51     75.90 o 
   1   4  -3     1206.14     1278.02     44.02 o 
   2   4  -3      729.47      667.26     35.38 o 
   3   4  -3      503.95      488.51     33.90 o 
   4   4  -3     1165.00     1141.86     43.61 o 
   5   4  -3     1812.50     1647.04     58.98 o 
   6   4  -3      803.08      780.29     47.03 o 
   7   4  -3     1318.37     1258.56     55.32 o 
   8   4  -3      671.66      743.99     48.17 o 
   9   4  -3      217.35      268.98     46.84 o 
  10   4  -3     1535.08     1453.50     62.99 o 
  11   4  -3      203.50      212.72     58.52 o 
  12   4  -3      408.12      301.03    106.76 o 
  13   4  -3      202.36      285.97     72.55 o 
  14   4  -3     2241.12     2423.52    128.97 o 
  15   4  -3      285.71      303.92     77.39 o 
  16   4  -3     1042.02     1162.01    105.73 o 
  17   4  -3      393.43      459.46     78.93 o 
  18   4  -3      649.50      745.15     88.31 o 
  19   4  -3      715.46      441.65     86.77 o 
  20   4  -3      520.13      555.37     93.57 o 
  21   4  -3      119.36      216.13     86.11 o 
   0   5  -3      299.09      323.43     61.94 o 
   1   5  -3     2046.51     1999.47     69.53 o 
   2   5  -3     2714.51     2769.19     45.70 o 
   3   5  -3     1675.29     1539.05     69.66 o 
   4   5  -3      369.42      383.47     39.48 o 
   5   5  -3     2697.00     2652.27     78.99 o 
   6   5  -3     1603.56     1833.29     96.16 o 
   7   5  -3     3930.75     4179.69    176.23 o 
   8   5  -3      878.32     1029.88     79.44 o 
   9   5  -3     1368.54     1334.44     60.60 o 
  10   5  -3        6.75       -7.69     34.39 o 
  11   5  -3      128.57      111.76     35.29 o 
  12   5  -3      233.79      199.32     62.51 o 
  13   5  -3     1272.41     1234.00    102.78 o 
  14   5  -3     1637.58     1442.26    108.98 o 
  15   5  -3     1160.45     1146.56    104.41 o 
  16   5  -3     1050.84      946.03    111.60 o 
  17   5  -3      441.90      610.91    104.07 o 
  18   5  -3      557.39      568.87     93.72 o 
  19   5  -3      183.48      234.52     82.90 o 
  20   5  -3      276.43      237.53     97.64 o 
  21   5  -3       53.89      126.96    145.84 o 
   1   6  -3      132.59      106.91     22.58 o 
   2   6  -3       72.55       79.21     19.69 o 
   3   6  -3     3243.56     3191.71     78.87 o 
   4   6  -3      976.88      958.06     52.58 o 
   5   6  -3     3251.22     3165.53    132.23 o 
   6   6  -3      386.91      431.27     54.57 o 
   7   6  -3      551.90      599.88     60.85 o 
   8   6  -3       20.68       46.69     48.24 o 
   9   6  -3      675.35      633.97     58.83 o 
  10   6  -3       30.28       49.20     41.64 o 
  11   6  -3      896.96      958.74     72.04 o 
  12   6  -3      154.86      219.85     66.46 o 
  13   6  -3      230.75      205.75     63.55 o 
  14   6  -3      920.86      927.92    107.68 o 
  15   6  -3     1112.53     1017.82    116.58 o 
  16   6  -3       74.86      196.46     77.23 o 
  17   6  -3       89.86      177.47     88.72 o 
  18   6  -3       26.30      -26.89     73.11 o 
  19   6  -3       70.37      114.56     98.19 o 
  20   6  -3       37.06       46.91     75.93 o 
   0   7  -3       43.91       28.13     32.53 o 
   1   7  -3      369.23      340.98     28.05 o 
   2   7  -3      956.33      946.51     48.86 o 
   3   7  -3      609.84      562.70     42.64 o 
   4   7  -3     2410.62     2390.91     86.57 o 
   5   7  -3     1048.20     1084.19     68.68 o 
   6   7  -3       15.58        2.71     32.15 o 
   7   7  -3      969.42      934.35     57.06 o 
   8   7  -3      560.19      544.83     55.82 o 
   9   7  -3       18.57       15.99     44.14 o 
  10   7  -3      991.36     1063.52     83.48 o 
  11   7  -3      325.87      232.64     96.16 o 
  12   7  -3     3101.87     3091.17    124.67 o 
  13   7  -3       33.62      113.85     61.08 o 
  14   7  -3      498.07      515.44     92.95 o 
  15   7  -3     1146.00     1171.46     93.61 o 
  16   7  -3      219.02      304.44     71.48 o 
  17   7  -3       50.73       30.55     61.93 o 
  18   7  -3       61.10       95.58    110.92 o 
  19   7  -3       52.49      121.85     72.31 o 
  20   7  -3      406.99      413.32     77.24 o 
   1   8  -3      483.85      437.57     42.80 o 
   2   8  -3     3139.63     2976.70    120.96 o 
   3   8  -3      884.93      770.63     60.85 o 
   4   8  -3      786.58      799.16     57.69 o 
   5   8  -3      144.72      140.24     45.78 o 
   6   8  -3     1023.84     1132.82    100.51 o 
   7   8  -3      142.71       45.59     40.18 o 
   8   8  -3       42.46       18.26     35.90 o 
   9   8  -3      994.40     1041.82     69.17 o 
  10   8  -3      702.96      767.72     64.97 o 
  11   8  -3      129.61      144.46     41.42 o 
  12   8  -3      590.79      755.28     83.04 o 
  13   8  -3      171.94      200.12     58.96 o 
  14   8  -3      205.37      209.22     66.01 o 
  15   8  -3      514.69      531.27     79.03 o 
  16   8  -3      127.65      184.95    104.18 o 
  17   8  -3      191.23      182.45    123.30 o 
  18   8  -3      120.96      125.51     66.22 o 
  19   8  -3       42.03       30.05     64.89 o 
   0   9  -3     1310.69      999.94    312.12 o 
   1   9  -3     2158.23     2056.09    129.34 o 
   2   9  -3      457.11      494.74     49.31 o 
   3   9  -3     1232.55     1300.62     67.06 o 
   4   9  -3     1699.29     1616.65     77.80 o 
   5   9  -3       75.41       88.64     50.54 o 
   6   9  -3      406.67      397.53     52.25 o 
   7   9  -3     1283.34     1367.67     61.09 o 
   8   9  -3       13.39       70.88     36.30 o 
   9   9  -3      253.87      256.25     41.57 o 
  10   9  -3      113.61       74.64     38.10 o 
  11   9  -3      323.51      327.45     46.66 o 
  12   9  -3      218.95      116.27     78.49 o 
  13   9  -3     1356.22     1601.57    147.08 o 
  14   9  -3      342.26      278.47     68.01 o 
  15   9  -3      194.86      168.70     66.27 o 
  16   9  -3      368.86      370.04     74.88 o 
  17   9  -3      167.45      235.55     70.62 o 
   1  10  -3      477.43      510.15    119.34 o 
   2  10  -3       47.83        0.77     51.75 o 
   3  10  -3      722.13      665.54     74.98 o 
   4  10  -3     3223.53     3341.19     97.69 o 
   5  10  -3     1298.55     1318.76     88.17 o 
   6  10  -3      244.39      188.47     42.83 o 
   7  10  -3      560.19      568.39     50.63 o 
   8  10  -3        2.59       -3.20     40.27 o 
   9  10  -3      333.00      417.97     48.12 o 
  10  10  -3      415.56      426.69     47.54 o 
  11  10  -3     1193.20     1224.36     65.08 o 
  12  10  -3       40.73       -9.80     36.15 o 
  13  10  -3     1339.76     1476.29    106.00 o 
  14  10  -3      380.90      391.02     62.99 o 
  15  10  -3       61.75      142.54     64.06 o 
  16  10  -3      542.12      450.32     80.55 o 
   0  11  -3      451.03      473.43    116.72 o 
   1  11  -3       26.88       32.87     81.96 o 
   2  11  -3      134.04       67.46    121.96 o 
   3  11  -3      358.42      154.21    144.91 o 
   4  11  -3     1717.78     1729.88    107.50 o 
   5  11  -3      102.38       97.94     58.49 o 
   6  11  -3      157.12      156.90     53.85 o 
   7  11  -3      236.47      204.43     43.30 o 
   8  11  -3      329.21      378.31     51.70 o 
   9  11  -3       67.00      143.60     42.70 o 
  10  11  -3      860.94      908.26     60.91 o 
  11  11  -3      389.72      292.96     55.54 o 
  12  11  -3      842.24     1061.08    201.58 o 
  13  11  -3      160.49      198.47     69.86 o 
  14  11  -3      140.25      123.99     57.80 o 
  15  11  -3      133.81      195.73     67.20 o 
   1  12  -3      304.71      384.63     84.00 o 
   2  12  -3      740.50      768.62    201.96 o 
   3  12  -3      980.62     1044.99    141.63 o 
   4  12  -3      205.83       85.79     64.78 o 
   5  12  -3      221.14      160.59     67.25 o 
   6  12  -3      817.75      835.05     86.46 o 
   7  12  -3      390.03      327.31     63.39 o 
   8  12  -3      495.78      565.76     89.49 o 
   9  12  -3      277.89      328.65     58.93 o 
  10  12  -3      334.25      338.56     58.68 o 
  11  12  -3      219.33      121.05     68.18 o 
  12  12  -3       20.27        6.99     56.83 o 
  13  12  -3      467.85      487.01     80.84 o 
   0  13  -3     1745.95     1982.89    208.52 o 
   1  13  -3      474.12      395.76     91.79 o 
   2  13  -3      872.50      686.20    124.59 o 
   3  13  -3      207.62      283.18     86.57 o 
   4  13  -3      112.51       72.44     64.13 o 
   5  13  -3       31.98       69.42     60.98 o 
   6  13  -3      429.01      527.01     95.02 o 
   7  13  -3      335.38      400.90     76.66 o 
   8  13  -3      415.66      516.15     87.83 o 
   9  13  -3      445.24      479.43     78.20 o 
  10  13  -3       31.76       56.20     63.98 o 
   1  14  -3      158.80      182.19     73.85 o 
   2  14  -3      416.42      466.02    102.82 o 
   3  14  -3       14.40      -56.29     63.20 o 
   4  14  -3      153.68       96.57     78.01 o 
   5  14  -3      284.46      285.43     97.57 o 
   6  14  -3      144.74      133.86     71.48 o 
   2   0  -2     9760.68     9718.71    173.83 o 
   4   0  -2     1473.73     1412.67     51.87 o 
   6   0  -2     2901.96     3023.71     97.23 o 
   8   0  -2      178.24       53.77     95.73 o 
  10   0  -2     4218.31     4320.19    146.30 o 
  12   0  -2     4285.51     4523.07    130.41 o 
  14   0  -2     1086.36     1084.73     89.90 o 
  16   0  -2     1185.02     1184.24     95.51 o 
  18   0  -2      681.09      621.21     78.40 o 
  20   0  -2      586.74      477.31     79.97 o 
  22   0  -2      638.58      514.98    276.06 o 
   1   1  -2    32499.70    31475.94    322.82 o 
   2   1  -2     8723.79     9474.51    103.83 o 
   3   1  -2     7781.26     7674.72     84.20 o 
   4   1  -2      852.09      862.12     30.77 o 
   5   1  -2      399.10      381.69     23.39 o 
   6   1  -2      492.43      590.83     34.49 o 
   7   1  -2      408.10      362.97     48.11 o 
   8   1  -2      411.90      474.82     46.26 o 
   9   1  -2      218.90      148.30     51.51 o 
  10   1  -2     1737.23     1804.57     77.98 o 
  11   1  -2      806.88      834.95     64.58 o 
  12   1  -2     1512.32     1380.48     69.50 o 
  13   1  -2      695.79      662.11     61.23 o 
  14   1  -2        5.11       47.39     47.72 o 
  15   1  -2      729.29      768.37     65.80 o 
  16   1  -2     1009.40     1080.15     65.86 o 
  17   1  -2      751.47      796.98     63.13 o 
  18   1  -2      267.79      134.81     47.51 o 
  19   1  -2       25.19       44.85     40.86 o 
  20   1  -2      178.29      161.00     48.20 o 
  21   1  -2      531.94      472.45     67.89 o 
  22   1  -2       97.31       87.26    139.24 o 
  23   1  -2      243.25      308.90     89.94 o 
   0   2  -2    12095.58    12046.81    167.48 o 
   1   2  -2     3325.47     3394.99     57.80 o 
   2   2  -2    11038.36    11384.06    119.76 o 
   3   2  -2    10870.72     9526.01    109.00 o 
   4   2  -2     1208.34     1123.67     48.61 o 
   5   2  -2     2762.86     2560.51     56.67 o 
   6   2  -2      879.94      882.87     58.49 o 
   7   2  -2     4106.81     3659.53     71.00 o 
   8   2  -2      191.27      154.56     22.62 o 
   9   2  -2     1180.85     1206.12     40.51 o 
  10   2  -2      584.03      637.49     67.29 o 
  11   2  -2     2481.89     2472.49     55.09 o 
  12   2  -2      899.57      842.46     74.23 o 
  13   2  -2      815.06      766.68     67.65 o 
  14   2  -2      153.71      140.97     49.89 o 
  15   2  -2     1854.54     1824.49    168.75 o 
  16   2  -2     1023.54      950.65     73.87 o 
  17   2  -2       40.04       62.01     51.60 o 
  18   2  -2     1616.15     1660.76     76.14 o 
  19   2  -2     2908.52     2676.24     89.79 o 
  20   2  -2      343.57      290.35     54.83 o 
  21   2  -2       85.29      106.15     83.55 o 
  22   2  -2       56.30       75.46     79.86 o 
  23   2  -2      442.38      280.79    131.91 o 
   1   3  -2     1213.54     1214.28     37.90 o 
   2   3  -2     3729.15     3544.75     60.48 o 
   3   3  -2      369.62      356.04     34.96 o 
   4   3  -2     4995.05     5025.34     80.56 o 
   5   3  -2     4393.53     4190.85    101.19 o 
   6   3  -2        7.82       82.29     39.24 o 
   7   3  -2     2340.14     2475.46     60.97 o 
   8   3  -2     2721.38     2939.96    106.33 o 
   9   3  -2     1442.27     1386.57     44.36 o 
  10   3  -2      378.34      375.89     31.23 o 
  11   3  -2     1416.86     1489.10     56.85 o 
  12   3  -2      669.86      725.18     40.79 o 
  13   3  -2     1036.83     1149.89     81.70 o 
  14   3  -2      104.98      138.89     50.92 o 
  15   3  -2      461.31      419.52     60.22 o 
  16   3  -2      872.86      871.68     70.35 o 
  17   3  -2     1572.95     1481.38     80.73 o 
  18   3  -2       51.03       72.97     54.39 o 
  19   3  -2      971.84      974.78     80.38 o 
  20   3  -2      440.52      383.98    173.04 o 
  21   3  -2       51.68      -28.21     54.35 o 
  22   3  -2      120.83       10.69    122.26 o 
  23   3  -2       33.33        4.21    121.30 o 
   0   4  -2     9681.11     8829.52    140.90 o 
   1   4  -2     2002.69     2103.72     38.10 o 
   2   4  -2       95.88       79.31     26.50 o 
   3   4  -2      835.06      863.16     76.09 o 
   4   4  -2     2410.79     2180.52    102.97 o 
   5   4  -2     4545.73     4635.05     98.13 o 
   6   4  -2       14.17      -21.88     21.88 o 
   7   4  -2       36.97       18.20     22.07 o 
   8   4  -2     3279.31     3318.38     66.39 o 
   9   4  -2     1143.90     1264.97     45.03 o 
  10   4  -2      625.44      681.81     40.33 o 
  11   4  -2      520.47      500.10     56.61 o 
  12   4  -2      529.16      564.40     42.36 o 
  13   4  -2      161.55      240.75     50.97 o 
  14   4  -2     1852.55     1883.06     96.30 o 
  15   4  -2      833.46      817.61     69.78 o 
  16   4  -2      769.75      830.66     69.85 o 
  17   4  -2      140.58       30.18     64.19 o 
  18   4  -2      780.31      693.94     89.26 o 
  19   4  -2       93.49       60.04     80.44 o 
  20   4  -2      414.29      389.09     82.91 o 
  21   4  -2      140.66      149.27     83.40 o 
  22   4  -2      190.69      147.65    123.98 o 
   1   5  -2     5615.38     5203.78     65.59 o 
   2   5  -2      539.47      716.90     45.52 o 
   3   5  -2       46.58       25.58     30.28 o 
   4   5  -2      215.85      214.00     50.48 o 
   5   5  -2      733.29      608.25     65.25 o 
   6   5  -2      628.85      755.96     66.94 o 
   7   5  -2       20.72        8.55     31.70 o 
   8   5  -2      190.83      217.49     27.53 o 
   9   5  -2     1085.96     1033.30     43.70 o 
  10   5  -2      789.26      792.68     51.47 o 
  11   5  -2      382.94      379.91     37.32 o 
  12   5  -2        8.88       77.26     47.51 o 
  13   5  -2       55.05       56.05     48.78 o 
  14   5  -2      235.79      206.62    109.50 o 
  15   5  -2      238.59      129.10     63.97 o 
  16   5  -2       24.24      -58.99     58.99 o 
  17   5  -2     2280.78     2345.62    124.14 o 
  18   5  -2      949.10      920.12    103.05 o 
  19   5  -2      356.96      298.81     78.80 o 
  20   5  -2      214.60      272.99     66.31 o 
  21   5  -2      730.12      754.95    107.47 o 
  22   5  -2       20.83      -59.19     82.30 o 
   0   6  -2     3199.57     3081.91    281.90 o 
   1   6  -2     4877.49     4987.63     71.39 o 
   2   6  -2     1024.51     1025.47     32.44 o 
   3   6  -2     2656.22     2438.77     44.13 o 
   4   6  -2       46.58       94.03     32.34 o 
   5   6  -2     1169.65     1228.10     57.42 o 
   6   6  -2     2189.62     2274.65     63.62 o 
   7   6  -2      126.90       92.46     30.96 o 
   8   6  -2      163.92      130.32     49.03 o 
   9   6  -2      607.76      617.36     45.27 o 
  10   6  -2      662.80      820.22     50.48 o 
  11   6  -2     7824.71     7651.17    138.05 o 
  12   6  -2      562.21      610.53     75.15 o 
  13   6  -2      113.14      101.08     56.09 o 
  14   6  -2      495.87      392.51     65.99 o 
  15   6  -2     1371.07     1343.92     93.68 o 
  16   6  -2      487.49      547.46     68.98 o 
  17   6  -2       33.68       28.58     56.27 o 
  18   6  -2      198.35      272.85     73.05 o 
  19   6  -2      796.45      991.04     86.43 o 
  20   6  -2      108.09       93.81     80.26 o 
  21   6  -2       60.40       59.49     82.70 o 
   1   7  -2     1604.08     1673.17     49.62 o 
   2   7  -2     2662.49     2584.68     53.86 o 
   3   7  -2      144.37      153.32     23.30 o 
   4   7  -2     2085.06     2232.61    132.69 o 
   5   7  -2      525.37      530.16     50.64 o 
   6   7  -2     4543.31     4421.92     79.81 o 
   7   7  -2      807.00      754.22     48.49 o 
   8   7  -2      148.43      141.51     36.04 o 
   9   7  -2      542.15      589.10     52.04 o 
  10   7  -2      118.99      117.12     37.94 o 
  11   7  -2     1105.99      996.08     57.89 o 
  12   7  -2     2116.50     2072.19     80.58 o 
  13   7  -2      222.19      181.82     50.68 o 
  14   7  -2      938.35      874.66     80.99 o 
  15   7  -2      186.96      226.50     62.76 o 
  16   7  -2       65.78       -2.63     82.53 o 
  17   7  -2       19.19       24.99     55.20 o 
  18   7  -2      555.43      499.07     72.27 o 
  19   7  -2       32.83      -59.11     59.11 o 
  20   7  -2      332.45      348.55     72.58 o 
  21   7  -2      159.55      157.53     94.24 o 
   0   8  -2      373.99      419.04     73.44 o 
   1   8  -2      717.82      770.10     39.50 o 
   2   8  -2      811.96      841.50     42.04 o 
   3   8  -2      866.78      831.06     41.00 o 
   4   8  -2      921.55      915.22     81.21 o 
   5   8  -2      429.86      430.33     41.84 o 
   6   8  -2      673.43      690.07     47.64 o 
   7   8  -2       28.05       21.58     33.11 o 
   8   8  -2     1279.56     1330.06     56.54 o 
   9   8  -2     1604.89     1673.59     77.83 o 
  10   8  -2      190.80      192.50     43.24 o 
  11   8  -2      222.43      234.16     43.82 o 
  12   8  -2      670.53      677.18     59.17 o 
  13   8  -2      833.78      704.30     61.52 o 
  14   8  -2      619.36      584.27    103.70 o 
  15   8  -2      350.97      320.07     76.06 o 
  16   8  -2      401.67      318.57     66.15 o 
  17   8  -2      113.35       20.92     83.86 o 
  18   8  -2      334.96      449.00     74.37 o 
  19   8  -2      195.67      302.40     83.82 o 
  20   8  -2      591.04      588.57     93.89 o 
   1   9  -2      591.57      653.64     57.35 o 
   2   9  -2      290.17      347.62     36.71 o 
   3   9  -2     1605.09     1610.24     72.63 o 
   4   9  -2      106.10       83.11     33.17 o 
   5   9  -2      809.12      838.31     52.50 o 
   6   9  -2       10.93        3.14     35.32 o 
   7   9  -2      148.59      159.65     37.88 o 
   8   9  -2      536.29      613.01     46.86 o 
   9   9  -2     2277.34     2328.75    100.42 o 
  10   9  -2     1087.52     1144.73     58.14 o 
  11   9  -2      521.22      525.47     52.16 o 
  12   9  -2       25.08       79.78     43.95 o 
  13   9  -2      705.20      693.85     70.98 o 
  14   9  -2      805.65      731.50     78.95 o 
  15   9  -2       36.15       10.72     69.19 o 
  16   9  -2      248.84      183.27     61.14 o 
  17   9  -2     1025.36     1088.72     89.42 o 
  18   9  -2      349.28      281.31     78.17 o 
  19   9  -2      123.08      244.60    176.66 o 
   0  10  -2      368.63      371.87     57.39 o 
   1  10  -2     1738.39     1659.42     79.16 o 
   2  10  -2      668.24      623.30     61.42 o 
   3  10  -2     2285.97     2255.26     91.29 o 
   4  10  -2      796.65      852.35     76.50 o 
   5  10  -2     1672.38     1454.98     79.98 o 
   6  10  -2      774.04      649.16     68.59 o 
   7  10  -2     2553.57     2534.88     74.39 o 
   8  10  -2      209.06      169.82     38.68 o 
   9  10  -2      304.23      339.68     42.69 o 
  10  10  -2        5.45      -32.54     32.54 o 
  11  10  -2      243.35      216.86     41.82 o 
  12  10  -2      462.15      517.05     54.72 o 
  13  10  -2      427.28      446.67     51.65 o 
  14  10  -2      271.06      346.52     75.66 o 
  15  10  -2       32.06      161.63     66.53 o 
  16  10  -2      188.12       66.20     71.74 o 
  17  10  -2      186.42       39.43     69.07 o 
   1  11  -2      382.67      403.09     76.50 o 
   2  11  -2     2608.57     2493.22     93.81 o 
   3  11  -2      260.91      262.95     47.19 o 
   4  11  -2      888.16      898.05     62.75 o 
   5  11  -2      693.34      670.27     58.91 o 
   6  11  -2      525.20      410.24     51.99 o 
   7  11  -2     1193.83     1132.31     70.31 o 
   8  11  -2      139.20      147.83     42.37 o 
   9  11  -2      367.50      351.57     45.87 o 
  10  11  -2      238.31      198.64     47.41 o 
  11  11  -2       33.65       55.68     38.97 o 
  12  11  -2      727.62      790.07     61.99 o 
  13  11  -2      264.39      163.08     61.33 o 
  14  11  -2       31.49       59.04     71.40 o 
  15  11  -2        0.94       45.16     58.81 o 
  16  11  -2      103.07      -39.71    123.42 o 
   0  12  -2     1637.60     1294.38    159.99 o 
   1  12  -2      242.22      280.12    133.11 o 
   2  12  -2      328.89      369.35    123.53 o 
   3  12  -2       64.93       53.68     55.14 o 
   4  12  -2      139.12      143.99     75.79 o 
   5  12  -2      723.58      651.78     59.74 o 
   6  12  -2       96.69      134.26     47.82 o 
   7  12  -2      742.78      872.39    131.17 o 
   8  12  -2      315.30      250.43     79.61 o 
   9  12  -2      215.41      223.89     70.52 o 
  10  12  -2       60.83       22.54     47.25 o 
  11  12  -2       26.24       48.31     47.02 o 
  12  12  -2       58.02       54.12     53.72 o 
  13  12  -2      185.87      233.44    103.60 o 
  14  12  -2      463.28      452.44    121.96 o 
   1  13  -2      769.16      978.21    100.43 o 
   2  13  -2      368.30      426.27     74.13 o 
   3  13  -2      442.87      347.16     68.42 o 
   4  13  -2       93.96       56.39     58.99 o 
   5  13  -2     1572.25     1469.07    149.98 o 
   6  13  -2      272.57      234.16     66.11 o 
   7  13  -2      377.07      367.02    109.69 o 
   8  13  -2        3.98      -36.55     45.27 o 
   9  13  -2      526.33      517.71     76.28 o 
  10  13  -2       58.21       21.02     37.82 o 
  11  13  -2       25.78       67.59     55.16 o 
  12  13  -2       69.16      132.25    183.60 o 
   0  14  -2      358.80      330.18     92.72 o 
   1  14  -2      305.58      290.40     64.52 o 
   2  14  -2       19.08       27.56     54.87 o 
   3  14  -2      352.96      312.00     85.65 o 
   4  14  -2       52.18       90.88    100.06 o 
   5  14  -2      137.66      129.29     65.86 o 
   6  14  -2     1090.38     1105.31    133.90 o 
   7  14  -2      270.28      354.47     73.39 o 
   8  14  -2       52.09       93.93     79.66 o 
   9  14  -2      247.98      216.86    106.88 o 
   1  15  -2      591.65      620.82     77.79 o 
   2  15  -2      428.82      547.94     73.01 o 
   3  15  -2       20.04      -64.36     64.36 o 
   2   0  -1     4646.98     3950.70     98.36 o 
   4   0  -1     1024.79     1137.01     60.08 o 
   6   0  -1     7885.23     7163.05    250.48 o 
   8   0  -1     9535.87     9426.82    207.01 o 
  10   0  -1     1922.25     2130.37    111.11 o 
  12   0  -1       98.15       80.90     46.08 o 
  14   0  -1        5.05      -29.24     48.44 o 
  16   0  -1      315.92      301.13     71.02 o 
  18   0  -1     1847.15     1746.79    103.95 o 
  20   0  -1        2.14      -72.13    107.54 o 
  22   0  -1      285.31      207.21    125.90 o 
  24   0  -1      200.87      158.68    132.45 o 
   0   1  -1     1467.06     1347.92     33.96 o 
   1   1  -1      686.27      577.95     18.06 o 
   2   1  -1     1023.73     1098.25     20.24 o 
   3   1  -1     8300.22     7972.33     88.05 o 
   4   1  -1    14038.16    13269.91    129.84 o 
   5   1  -1      248.82      221.68     22.49 o 
   6   1  -1     2056.90     1924.39     60.38 o 
   7   1  -1     2669.84     2359.59     51.30 o 
   8   1  -1     1847.98     2128.06     51.23 o 
   9   1  -1     6568.00     6680.52     91.12 o 
  10   1  -1      258.51      322.80     28.87 o 
  11   1  -1      479.58      588.85     34.98 o 
  12   1  -1       22.83       27.91     33.43 o 
  13   1  -1      300.39      328.98     49.90 o 
  14   1  -1      415.85      481.32     54.72 o 
  15   1  -1      909.85      896.01     55.79 o 
  16   1  -1      153.63      242.17     45.02 o 
  17   1  -1      662.48      684.44     56.35 o 
  18   1  -1      846.27      885.75     62.45 o 
  19   1  -1       60.17       72.97     44.80 o 
  20   1  -1       96.42      253.18     80.38 o 
  21   1  -1       40.70      177.34     89.17 o 
  22   1  -1       76.41      160.10     84.76 o 
  23   1  -1      559.15      496.85    100.45 o 
  24   1  -1       78.89      179.57    104.26 o 
   1   2  -1     3249.71     2933.30     37.75 o 
   2   2  -1      167.83      182.99     38.24 o 
   3   2  -1     6204.46     6001.08     72.16 o 
   4   2  -1      122.54       54.31     28.80 o 
   5   2  -1     1867.63     1519.63     38.35 o 
   6   2  -1     2561.41     2576.09     48.54 o 
   7   2  -1     4914.72     4734.71     72.56 o 
   8   2  -1     3036.02     3258.42     62.50 o 
   9   2  -1     2446.91     2948.84     61.28 o 
  10   2  -1     1887.12     1926.85     50.39 o 
  11   2  -1      406.26      451.10     55.23 o 
  12   2  -1      266.63      345.99     33.51 o 
  13   2  -1     3288.93     3375.93     80.88 o 
  14   2  -1      286.88      325.79     37.86 o 
  15   2  -1     1622.07     1524.34     81.19 o 
  16   2  -1      552.25      543.47     65.07 o 
  17   2  -1      464.45      489.78     63.53 o 
  18   2  -1       99.67      116.02     43.74 o 
  19   2  -1      440.80      464.67     52.81 o 
  20   2  -1      697.69      697.84     93.77 o 
  21   2  -1     1378.08     1218.50    143.47 o 
  22   2  -1       86.93      190.52     91.61 o 
  23   2  -1       95.79      130.10     89.49 o 
  24   2  -1      741.86      837.77     93.60 o 
   0   3  -1     9728.71     9272.37    344.91 o 
   1   3  -1      530.22      561.96     25.90 o 
   2   3  -1     3492.03     3437.99     57.03 o 
   3   3  -1      464.99      574.92     49.04 o 
   4   3  -1     3740.42     3505.30     77.23 o 
   5   3  -1     5707.79     5866.55     71.72 o 
   6   3  -1     4294.35     4568.88     68.62 o 
   7   3  -1       41.99       74.50     23.57 o 
   8   3  -1      180.00      256.83     29.85 o 
   9   3  -1     1050.79     1085.28     56.07 o 
  10   3  -1     1001.27      994.29     46.82 o 
  11   3  -1     2295.86     2315.21     61.06 o 
  12   3  -1      885.61      924.28     76.82 o 
  13   3  -1      228.46      256.02     36.86 o 
  14   3  -1     2161.24     2153.90     99.88 o 
  15   3  -1     2693.36     2577.06     96.50 o 
  16   3  -1     1219.53     1332.34     80.85 o 
  17   3  -1     3019.66     2942.90    114.90 o 
  18   3  -1      976.62      957.00    101.36 o 
  19   3  -1       21.02      -45.27     63.42 o 
  20   3  -1      423.63      431.07     86.62 o 
  21   3  -1      157.43      146.75     64.21 o 
  22   3  -1       38.13        9.22     90.48 o 
  23   3  -1      539.87      592.18     91.67 o 
   1   4  -1       97.69       38.16     17.28 o 
   2   4  -1     2457.07     2280.75     46.05 o 
   3   4  -1     5835.38     5965.59    101.84 o 
   4   4  -1     1656.98     1611.22     66.86 o 
   5   4  -1     6442.10     6978.85     84.75 o 
   6   4  -1     2673.73     2395.15     51.85 o 
   7   4  -1     2601.34     2780.96     56.46 o 
   8   4  -1      798.71      858.55     38.83 o 
   9   4  -1      430.35      491.03     36.92 o 
  10   4  -1     1486.32     1392.20     53.07 o 
  11   4  -1       14.61        7.26     30.99 o 
  12   4  -1     1273.02     1141.84     51.93 o 
  13   4  -1      419.96      444.22     43.50 o 
  14   4  -1      491.78      489.64     45.44 o 
  15   4  -1     1778.49     1675.57     86.51 o 
  16   4  -1     1552.89     1424.66     96.54 o 
  17   4  -1     2041.07     2064.29     97.32 o 
  18   4  -1      640.74      710.43     60.49 o 
  19   4  -1      113.61       98.65     47.10 o 
  20   4  -1      101.37      109.71     59.67 o 
  21   4  -1      145.93      106.77     82.74 o 
  22   4  -1      161.96      -44.66     78.01 o 
  23   4  -1      319.85      242.54    254.41 o 
   0   5  -1      121.78      104.37     51.18 o 
   1   5  -1     1479.24     1429.81     49.54 o 
   2   5  -1     3820.08     4141.83     65.73 o 
   3   5  -1    14164.25    15207.33    163.93 o 
   4   5  -1      323.33      349.13     36.11 o 
   5   5  -1     2548.93     2540.13     78.33 o 
   6   5  -1     2473.97     2642.17     52.25 o 
   7   5  -1     7062.51     7352.79     89.40 o 
   8   5  -1     2041.29     1952.49     48.19 o 
   9   5  -1      298.66      331.94     37.13 o 
  10   5  -1       61.34       63.64     27.96 o 
  11   5  -1     1170.63     1152.31     49.92 o 
  12   5  -1     1098.31     1173.39     78.30 o 
  13   5  -1      421.25      341.60     41.35 o 
  14   5  -1      200.62      164.87     36.40 o 
  15   5  -1     1001.81     1049.74     63.60 o 
  16   5  -1      501.22      529.44     53.48 o 
  17   5  -1     1755.88     1602.07     75.73 o 
  18   5  -1       15.32        2.15     42.55 o 
  19   5  -1     1240.32     1338.27     89.25 o 
  20   5  -1       41.78       23.41     78.88 o 
  21   5  -1      304.87      163.08    109.53 o 
  22   5  -1      129.22      128.93     88.40 o 
   1   6  -1      290.43      330.53     29.01 o 
   2   6  -1      769.16      885.44     47.06 o 
   3   6  -1      290.73      273.46     32.19 o 
   4   6  -1     1043.88     1051.98     43.95 o 
   5   6  -1     1097.75      979.14     43.19 o 
   6   6  -1      369.96      349.88     43.10 o 
   7   6  -1      148.60      142.34     26.79 o 
   8   6  -1      154.03      151.33     25.62 o 
   9   6  -1      721.25      658.83     36.47 o 
  10   6  -1       49.00       -6.92     27.68 o 
  11   6  -1      844.67      942.72     47.30 o 
  12   6  -1     1661.93     1601.18     62.83 o 
  13   6  -1     2169.74     2213.30     91.88 o 
  14   6  -1      839.84      869.25     49.14 o 
  15   6  -1     1294.77     1303.51     65.80 o 
  16   6  -1      186.74      124.81     54.13 o 
  17   6  -1      900.03      934.98     77.35 o 
  18   6  -1      104.84      106.81     57.31 o 
  19   6  -1      677.69      813.36    111.00 o 
  20   6  -1       49.08      -39.39     97.98 o 
  21   6  -1      238.38      192.08     90.40 o 
  22   6  -1        7.95      -91.11    142.34 o 
   0   7  -1     1627.26     1833.81     76.66 o 
   1   7  -1     1371.89     1494.45     54.11 o 
   2   7  -1      549.91      531.78     60.19 o 
   3   7  -1      800.87      920.53     36.49 o 
   4   7  -1     1283.72     1190.28     39.75 o 
   5   7  -1       88.47       66.38     21.97 o 
   6   7  -1      869.73      927.99     46.08 o 
   7   7  -1     1941.76     2159.44     58.76 o 
   8   7  -1      600.76      613.17     35.79 o 
   9   7  -1       54.99       65.88     27.99 o 
  10   7  -1     1173.00     1226.73     76.01 o 
  11   7  -1     1180.99     1309.30     67.17 o 
  12   7  -1     8024.92     7578.00    151.43 o 
  13   7  -1     1865.43     1779.67     72.19 o 
  14   7  -1      691.01      638.55     53.73 o 
  15   7  -1      153.80      170.30     44.51 o 
  16   7  -1       94.53       70.29     54.00 o 
  17   7  -1      263.44      161.67     58.98 o 
  18   7  -1      447.07      413.90     67.46 o 
  19   7  -1       12.56       94.24     57.41 o 
  20   7  -1      474.87      360.37     89.70 o 
  21   7  -1        7.13       62.07     90.96 o 
   1   8  -1      381.24      483.37     38.18 o 
   2   8  -1      390.52      375.87     45.43 o 
   3   8  -1      689.05      745.90     39.32 o 
   4   8  -1      175.83      220.72     30.86 o 
   5   8  -1      235.48      219.00     28.42 o 
   6   8  -1     1259.60     1152.93     92.96 o 
   7   8  -1      730.31      660.33     45.14 o 
   8   8  -1      205.14      226.26     36.03 o 
   9   8  -1      363.94      395.98     51.79 o 
  10   8  -1     1373.52     1419.87     72.12 o 
  11   8  -1     1549.31     1385.84     70.66 o 
  12   8  -1     3272.68     3133.44     95.03 o 
  13   8  -1     2373.82     2192.31     86.12 o 
  14   8  -1      390.65      304.87     52.66 o 
  15   8  -1      120.67      135.40     44.18 o 
  16   8  -1      779.98      857.39     78.56 o 
  17   8  -1      132.97      115.57     59.37 o 
  18   8  -1       31.46      -27.08     63.40 o 
  19   8  -1      113.66       91.61     94.14 o 
  20   8  -1       88.29      100.93    100.61 o 
   0   9  -1      268.36      335.71     54.06 o 
   1   9  -1       78.67      102.02     33.59 o 
   2   9  -1      468.88      516.15     38.41 o 
   3   9  -1       80.56       43.17     29.64 o 
   4   9  -1      814.79      808.57     43.26 o 
   5   9  -1      269.24      286.95     34.40 o 
   6   9  -1      280.08      272.91     50.37 o 
   7   9  -1     1031.46      953.65     53.44 o 
   8   9  -1      433.04      411.43     44.33 o 
   9   9  -1     1393.26     1264.99     77.91 o 
  10   9  -1      170.18       96.46     39.06 o 
  11   9  -1      350.08      384.91     54.75 o 
  12   9  -1     1473.12     1436.79     75.01 o 
  13   9  -1     1644.15     1619.41     80.40 o 
  14   9  -1       70.77       81.95     43.18 o 
  15   9  -1      969.89     1072.23     74.87 o 
  16   9  -1      120.25       40.97     80.75 o 
  17   9  -1      114.47       94.36     64.82 o 
  18   9  -1       98.71      -50.28     75.22 o 
  19   9  -1      228.90      210.96    102.24 o 
   1  10  -1      313.61      279.81     37.17 o 
   2  10  -1      162.52      172.31     34.71 o 
   3  10  -1     3462.34     3584.90     78.15 o 
   4  10  -1     1959.13     1893.47     92.30 o 
   5  10  -1       16.14       14.92     39.84 o 
   6  10  -1     2171.44     2072.26     83.67 o 
   7  10  -1       89.92       89.59     38.40 o 
   8  10  -1       55.93       38.87     37.12 o 
   9  10  -1      721.93      773.96     79.88 o 
  10  10  -1      318.17      324.74     47.91 o 
  11  10  -1     1186.03     1187.92    110.10 o 
  12  10  -1       22.20       41.35     47.55 o 
  13  10  -1     1630.12     1603.88    153.63 o 
  14  10  -1       45.86       31.68     48.15 o 
  15  10  -1      123.24       -7.55    103.60 o 
  16  10  -1      744.65      800.10    114.52 o 
  17  10  -1      221.91       97.65    108.85 o 
  18  10  -1       51.95       84.95     94.78 o 
   0  11  -1        5.09       -2.58     44.31 o 
   1  11  -1      598.76      626.56     45.65 o 
   2  11  -1     1221.29     1225.16     56.72 o 
   3  11  -1     2899.90     2897.23     90.34 o 
   4  11  -1     1766.09     1611.68     87.81 o 
   5  11  -1     1232.15     1179.99     68.01 o 
   6  11  -1      944.97      846.68     60.90 o 
   7  11  -1     2356.84     2182.60     77.57 o 
   8  11  -1      441.69      445.85     48.28 o 
   9  11  -1       34.56       78.43     42.89 o 
  10  11  -1      287.96      283.08     56.61 o 
  11  11  -1      206.06      174.71     53.48 o 
  12  11  -1      821.69      995.51    180.32 o 
  13  11  -1      221.67      137.35     69.78 o 
  14  11  -1      309.55      221.13     66.55 o 
  15  11  -1      108.44      131.71    116.06 o 
  16  11  -1       58.04      -68.84    129.83 o 
  17  11  -1       90.69       91.82     97.05 o 
   1  12  -1      384.34      379.10     53.76 o 
   2  12  -1        4.69       21.48     38.25 o 
   3  12  -1     1597.88     1619.85     77.66 o 
   4  12  -1      123.51      184.12     47.02 o 
   5  12  -1     1511.88     1416.02     76.41 o 
   6  12  -1      779.25      875.91     65.97 o 
   7  12  -1     1529.02     1492.95    106.19 o 
   8  12  -1      201.49      165.87     47.20 o 
   9  12  -1      158.93      235.81     60.86 o 
  10  12  -1      478.34      535.85     80.66 o 
  11  12  -1      116.19       76.47    122.62 o 
  12  12  -1        3.31       -0.75     60.48 o 
  13  12  -1       99.48      139.69    102.17 o 
  14  12  -1      558.28      496.22     83.03 o 
  15  12  -1      433.31      179.37    128.52 o 
   0  13  -1      367.10      467.26     88.79 o 
   1  13  -1      606.48      622.54     64.87 o 
   2  13  -1      284.84      275.40    103.16 o 
   3  13  -1      768.30      674.42     56.80 o 
   4  13  -1      723.28      686.86     56.72 o 
   5  13  -1      219.36      235.68     52.43 o 
   6  13  -1       50.99       54.80     47.88 o 
   7  13  -1      756.58      904.18     82.11 o 
   8  13  -1       63.60       56.89     90.07 o 
   9  13  -1      268.14      265.03     76.04 o 
  10  13  -1      170.75      119.34     97.70 o 
  11  13  -1      527.82      522.86     95.73 o 
  12  13  -1       94.82      180.93    157.37 o 
  13  13  -1        3.50      -54.63    115.81 o 
   1  14  -1      805.86      872.46     76.65 o 
   2  14  -1      454.02      422.05     64.87 o 
   3  14  -1        6.82      -22.11     50.72 o 
   4  14  -1       59.72       34.95     62.39 o 
   5  14  -1      415.03      328.83     77.41 o 
   6  14  -1      176.31      141.64     66.25 o 
   7  14  -1      284.78      326.70     62.16 o 
   8  14  -1      784.13      687.23     95.81 o 
   9  14  -1        5.94       69.32     69.46 o 
  10  14  -1      525.94      648.43     95.81 o 
   0  15  -1      440.57      563.72    101.39 o 
   1  15  -1       21.96      106.58     69.51 o 
   2  15  -1      114.09       86.79     67.08 o 
   3  15  -1      152.22      203.69     72.49 o 
   4  15  -1      367.97      416.92     83.43 o 
   5  15  -1       24.33       27.85     66.42 o 
   6  15  -1      154.81      102.48     70.90 o 
   4   0   0    14275.53    13067.59    189.89 o 
   6   0   0     5443.16     5514.78     99.76 o 
   8   0   0      234.60      369.49     32.80 o 
  10   0   0     6829.43     7055.59    109.10 o 
  12   0   0       90.18       87.01     41.13 o 
  14   0   0       44.05      -23.61     55.08 o 
  16   0   0      169.61      141.43     56.72 o 
  18   0   0       14.52      -10.49    111.47 o 
  20   0   0      938.63      882.59    163.93 o 
  22   0   0       45.41      183.60    123.27 o 
  24   0   0      726.33      813.10    105.71 o 
   2   1   0      281.90      340.91     13.23 o 
   3   1   0        0.72      -12.74     12.74 o 
   4   1   0     3471.21     3412.62     49.56 o 
   5   1   0        2.84       -7.67     33.55 o 
   6   1   0     3295.45     2839.03     64.94 o 
   7   1   0       35.87       87.08     25.06 o 
   8   1   0      198.08      144.72     26.90 o 
   9   1   0      975.95     1515.67     85.93 o 
  10   1   0     2008.78     2188.96     56.62 o 
  11   1   0      456.99      515.62     36.74 o 
  12   1   0      525.75      732.98     42.52 o 
  13   1   0     1019.03     1258.46     87.92 o 
  14   1   0       55.43       67.21     29.03 o 
  15   1   0      712.07      676.08     43.34 o 
  16   1   0        6.13       42.32     33.10 o 
  17   1   0     3394.36     3329.79     89.99 o 
  18   1   0      544.30      410.54     90.91 o 
  19   1   0        0.49      -70.92    120.00 o 
  20   1   0       68.80      160.89     71.62 o 
  21   1   0      862.95     1006.49     89.89 o 
  22   1   0      512.27      656.28     83.46 o 
  23   1   0        6.33       27.60     62.03 o 
  24   1   0      242.93      282.92     61.15 o 
   0   2   0     7528.80     7302.33    144.91 o 
   1   2   0     1099.34     1097.06     23.09 o 
   2   2   0      505.47      548.53     19.13 o 
   3   2   0     6789.75     6567.06     65.65 o 
   4   2   0     1764.35     1596.53     46.37 o 
   5   2   0     2495.48     2338.43     47.63 o 
   6   2   0     1070.05     1150.80     38.46 o 
   7   2   0      226.57      128.32     26.01 o 
   8   2   0     2502.75     2477.46     53.74 o 
   9   2   0     5621.47     6411.35     91.65 o 
  10   2   0     2134.35     2434.27     59.16 o 
  11   2   0     1370.99     1273.04     49.12 o 
  12   2   0      547.17      556.03     40.13 o 
  13   2   0      362.86      350.53     38.51 o 
  14   2   0     2248.15     2260.81     68.33 o 
  15   2   0      272.41      301.64     40.99 o 
  16   2   0      465.70      430.98     57.75 o 
  17   2   0      251.09      184.37     39.46 o 
  18   2   0       79.56       30.00     68.04 o 
  19   2   0     2657.81     2517.86    121.76 o 
  20   2   0      302.18      328.75     70.90 o 
  21   2   0        8.46       23.20     62.14 o 
  22   2   0       11.96       -1.37     86.26 o 
  23   2   0      689.30      764.79     86.98 o 
  24   2   0        5.65       88.86     66.11 o 
   1   3   0     7503.41     6909.61     83.77 o 
   2   3   0     7469.96     6850.08     67.27 o 
   3   3   0      378.30      360.40     21.20 o 
   4   3   0     4076.02     3955.55     58.15 o 
   5   3   0      177.65       79.33     22.01 o 
   6   3   0     5742.15     5035.26     71.33 o 
   7   3   0      613.64      666.83     31.10 o 
   8   3   0     4132.46     4488.94     79.37 o 
   9   3   0      461.05      452.10     31.56 o 
  10   3   0     1207.95     1396.76     45.97 o 
  11   3   0      590.05      622.72     36.58 o 
  12   3   0      366.91      354.09     33.56 o 
  13   3   0        0.65       48.45     29.47 o 
  14   3   0       30.18       45.01     30.86 o 
  15   3   0     2182.68     2078.99     72.82 o 
  16   3   0      778.66      882.35     50.54 o 
  17   3   0     1796.09     1577.98     61.34 o 
  18   3   0      808.37      620.45     73.25 o 
  19   3   0     1020.13     1034.62     88.81 o 
  20   3   0      701.07      748.87     83.58 o 
  21   3   0      516.30      492.83     78.04 o 
  22   3   0      193.74      269.40     70.73 o 
  23   3   0       14.37       11.03     63.55 o 
   0   4   0    13065.49    10826.09    168.81 o 
   1   4   0        5.44       28.42     19.15 o 
   2   4   0      411.08      347.52     24.32 o 
   3   4   0        2.27      -16.95     16.95 o 
   4   4   0    10322.82     9519.04     94.01 o 
   5   4   0     1107.10     1163.47     38.03 o 
   6   4   0     1834.87     1447.55     43.32 o 
   7   4   0     1006.58     1141.82     41.24 o 
   8   4   0     6789.63     7076.73     88.68 o 
   9   4   0        1.45       -4.53     24.54 o 
  10   4   0      135.22      111.11     27.52 o 
  11   4   0      867.73      796.79     41.52 o 
  12   4   0      123.55      152.88     42.81 o 
  13   4   0      432.80      459.31     42.81 o 
  14   4   0     2958.27     3013.00     79.18 o 
  15   4   0       25.64       19.31     33.95 o 
  16   4   0     3533.81     3304.52     78.95 o 
  17   4   0        9.94      -27.81     34.14 o 
  18   4   0     2760.62     2612.00    103.32 o 
  19   4   0       74.51      130.42     57.52 o 
  20   4   0        0.78      -16.50     59.65 o 
  21   4   0      160.19      276.42     72.89 o 
  22   4   0      291.03      446.01     76.83 o 
  23   4   0      220.42      229.12     78.29 o 
   1   5   0     3231.31     2861.92     57.48 o 
   2   5   0      495.25      368.25     26.08 o 
   3   5   0     1937.45     2276.59     47.55 o 
   4   5   0     1338.40     1432.23     36.53 o 
   5   5   0     1893.62     2193.08     41.56 o 
   6   5   0     1218.85     1558.42     46.20 o 
   7   5   0      106.04      101.38     26.18 o 
   8   5   0     2628.91     2830.72     81.90 o 
   9   5   0      372.22      448.35     35.75 o 
  10   5   0     1084.70     1187.02     68.01 o 
  11   5   0     1325.85     1468.23     70.07 o 
  12   5   0      653.41      694.30     43.08 o 
  13   5   0      438.40      407.69     39.92 o 
  14   5   0       23.11       53.05     33.52 o 
  15   5   0     1413.32     1410.10     59.15 o 
  16   5   0      121.77       13.10     34.86 o 
  17   5   0     3057.20     2867.40     77.57 o 
  18   5   0        6.45       26.95     54.83 o 
  19   5   0       20.80       34.02     62.47 o 
  20   5   0       15.76       -5.13     62.81 o 
  21   5   0       30.89       12.22     63.21 o 
  22   5   0       85.17       44.95     86.84 o 
  23   5   0      663.80      893.56    125.77 o 
   0   6   0     1202.47     1395.23     79.47 o 
   1   6   0      241.00      393.09     48.42 o 
   2   6   0      378.37      409.24     29.47 o 
   3   6   0        0.54        6.27     22.55 o 
   4   6   0     1148.07     1502.74     44.81 o 
   5   6   0     4095.03     4447.45     65.15 o 
   6   6   0      896.92     1089.78     38.51 o 
   7   6   0        3.92        7.05     24.52 o 
   8   6   0      761.81      909.83     46.32 o 
   9   6   0      833.98      911.63     42.57 o 
  10   6   0       82.20       71.13     32.11 o 
  11   6   0     1722.40     1650.86     63.54 o 
  12   6   0      827.18      916.86     48.87 o 
  13   6   0      988.60     1005.57     51.88 o 
  14   6   0      140.89      119.71     37.17 o 
  15   6   0      596.77      582.23     46.15 o 
  16   6   0       45.53       35.19     35.51 o 
  17   6   0        0.30       54.31     37.09 o 
  18   6   0      235.67      280.49     61.41 o 
  19   6   0     1394.60     1384.93    111.11 o 
  20   6   0        0.18       -3.10     81.41 o 
  21   6   0      138.94      173.41     91.93 o 
  22   6   0       42.11       87.76     94.13 o 
   1   7   0       30.95       36.82     22.71 o 
   2   7   0     2568.22     2624.35     82.34 o 
   3   7   0     3828.73     4094.53     70.48 o 
   4   7   0      746.65      868.51     39.91 o 
   5   7   0      633.55      629.77     56.10 o 
   6   7   0     1996.59     1972.25     50.35 o 
   7   7   0       12.73       47.06     26.99 o 
   8   7   0      659.56      682.19     71.36 o 
   9   7   0      360.37      349.40     46.38 o 
  10   7   0        0.48        2.08     41.33 o 
  11   7   0        0.05      -21.12     31.71 o 
  12   7   0     7946.80     7955.67    114.57 o 
  13   7   0      649.04      665.42     48.15 o 
  14   7   0     1934.15     1951.82     65.84 o 
  15   7   0       26.84       19.23     35.20 o 
  16   7   0      860.94      811.30     52.73 o 
  17   7   0       99.96      112.63     73.53 o 
  18   7   0      105.35      102.05     82.39 o 
  19   7   0       18.11      117.25    154.09 o 
  20   7   0      243.94      255.97     94.86 o 
  21   7   0       53.06       23.95     88.16 o 
   0   8   0      179.97      259.09     40.64 o 
   1   8   0        4.31       12.96     26.49 o 
   2   8   0     3103.69     3137.14     65.83 o 
   3   8   0      886.03     1030.05     45.38 o 
   4   8   0      593.94      570.37     37.64 o 
   5   8   0     4528.55     4654.58     80.48 o 
   6   8   0      473.71      542.64     34.85 o 
   7   8   0       93.44       45.34     33.67 o 
   8   8   0     3921.01     3568.71     87.83 o 
   9   8   0       52.98       49.04     31.67 o 
  10   8   0        0.98        0.97     34.40 o 
  11   8   0      773.56      875.77     73.60 o 
  12   8   0        2.22       22.89     37.83 o 
  13   8   0      594.73      536.70     60.48 o 
  14   8   0      420.11      468.64     67.90 o 
  15   8   0      325.13      269.66     62.11 o 
  16   8   0      661.81      621.99     74.47 o 
  17   8   0       87.40       93.87     59.09 o 
  18   8   0     1684.04     1850.96    152.35 o 
  19   8   0      939.70      975.10    126.04 o 
  20   8   0      106.40       36.49     86.21 o 
   1   9   0      109.27       79.97     28.14 o 
   2   9   0     1317.98     1233.46     47.13 o 
   3   9   0       65.31       82.44     30.64 o 
   4   9   0      170.90      201.28     33.24 o 
   5   9   0       88.61      169.57     33.50 o 
   6   9   0     1331.59     1332.80     49.22 o 
   7   9   0       15.79       85.60     31.40 o 
   8   9   0       93.89      131.30     39.97 o 
   9   9   0     3101.66     3050.13    119.14 o 
  10   9   0        7.48       16.18     36.40 o 
  11   9   0      276.44      248.01     53.99 o 
  12   9   0      165.28      143.14     44.86 o 
  13   9   0     1503.98     1652.32     99.49 o 
  14   9   0     1142.64      984.16     83.92 o 
  15   9   0       58.02       34.13     56.49 o 
  16   9   0       93.31       34.94     71.82 o 
  17   9   0      776.17      803.27    117.37 o 
  18   9   0       44.41      158.68     91.09 o 
  19   9   0      920.62     1114.84    131.47 o 
   0  10   0      499.29      567.69     57.17 o 
   1  10   0      307.09      327.40     35.81 o 
   2  10   0       10.73      -10.13     28.17 o 
   3  10   0      441.92      490.01     39.55 o 
   4  10   0     1066.50     1099.43     68.03 o 
   5  10   0      624.00      655.61     54.94 o 
   6  10   0     1417.13     1509.67     54.69 o 
   7  10   0      822.51      778.73     53.26 o 
   8  10   0      301.69      320.96     52.06 o 
   9  10   0       90.81      114.66     45.68 o 
  10  10   0      353.26      352.39     64.08 o 
  11  10   0      684.70      593.56     77.09 o 
  12  10   0      851.68      862.33     98.44 o 
  13  10   0       77.03       76.71     57.31 o 
  14  10   0       77.06       -3.60    111.20 o 
  15  10   0        3.74      -53.15    129.68 o 
  16  10   0       34.61      -38.96     58.50 o 
  17  10   0      447.22      622.37    116.72 o 
  18  10   0      155.46       68.03    196.06 o 
   1  11   0      172.71      107.79     34.65 o 
   2  11   0     4869.31     4757.59     86.33 o 
   3  11   0      750.94      695.75     50.83 o 
   4  11   0      137.92      146.19     34.65 o 
   5  11   0      962.99     1004.83     50.52 o 
   6  11   0     3745.54     3644.30     77.89 o 
   7  11   0      176.08      123.76     48.64 o 
   8  11   0      448.28      523.13     88.52 o 
   9  11   0       28.68      -14.83    105.57 o 
  10  11   0     1097.45     1156.29     91.71 o 
  11  11   0      198.00      144.78     62.24 o 
  12  11   0      291.10      210.75     62.31 o 
  13  11   0      216.68      182.95    160.89 o 
  14  11   0        0.12       -0.77     59.02 o 
  15  11   0      228.21      247.58     79.37 o 
  16  11   0      108.27       66.08     65.54 o 
  17  11   0      240.48      377.79    190.16 o 
   0  12   0     4179.13     4260.25    130.92 o 
   1  12   0      447.04      408.27     40.29 o 
   2  12   0        3.59       68.06     33.57 o 
   3  12   0      158.72      265.56     45.75 o 
   4  12   0       67.66       49.32     33.71 o 
   5  12   0      216.81      210.55     49.96 o 
   6  12   0        0.20       25.90     50.62 o 
   7  12   0      258.00      168.71     55.10 o 
   8  12   0      163.79      231.49     59.09 o 
   9  12   0        0.89      -63.87     63.87 o 
  10  12   0      320.09      231.83     67.89 o 
  11  12   0       39.90      -14.16     60.99 o 
  12  12   0     1043.61     1005.56     93.94 o 
  13  12   0      152.91      135.30     65.16 o 
  14  12   0        3.55      -57.71     57.71 o 
  15  12   0       59.94       86.95    108.28 o 
   1  13   0      688.37      711.05     48.80 o 
   2  13   0        6.15       41.76     39.19 o 
   3  13   0      148.32      141.53     50.55 o 
   4  13   0      188.94      236.05     53.14 o 
   5  13   0     2970.87     2722.90    101.09 o 
   6  13   0       22.28       -6.41     53.33 o 
   7  13   0      158.20      108.39     58.89 o 
   8  13   0      125.06      153.81     58.83 o 
   9  13   0      404.66      336.52     62.87 o 
  10  13   0      825.25      804.38     91.37 o 
  11  13   0        5.18      -19.96     70.50 o 
  12  13   0      298.74      411.20     69.92 o 
  13  13   0       63.97       -2.11    106.38 o 
   0  14   0     2771.26     3097.61    247.86 o 
   1  14   0      327.45      363.52     68.27 o 
   2  14   0      151.84      206.75     61.33 o 
   3  14   0      217.49      332.04     57.15 o 
   4  14   0      347.02      420.74     61.00 o 
   5  14   0      463.87      453.28     72.18 o 
   6  14   0     1823.04     1545.16    102.81 o 
   7  14   0      331.60      424.05     72.12 o 
   8  14   0       11.96      -59.71     70.98 o 
   9  14   0        0.02      -95.78     95.78 o 
  10  14   0        1.45      -77.43     77.43 o 
   1  15   0       50.86      179.13     84.54 o 
   2  15   0      575.04      578.56    105.10 o 
   3  15   0      356.09      281.41     92.18 o 
   4  15   0      648.50      734.87    217.70 o 
   5  15   0       80.87      142.54     82.74 o 
   6  15   0      795.32      768.02     85.06 o 
   2   0   1     4615.35     3963.51     49.26 o 
   4   0   1     1025.38     1109.94     86.04 o 
   6   0   1     7860.07     7291.35    112.15 o 
   8   0   1     9540.55     9442.70    113.72 o 
  10   0   1     1905.74     2022.79     50.24 o 
  12   0   1       93.62       36.88     24.99 o 
  14   0   1        3.93       14.54     29.16 o 
  16   0   1      315.29      336.59     77.05 o 
  18   0   1     1848.22     1816.05    121.72 o 
  20   0   1        1.41      -36.69     80.65 o 
  22   0   1      282.48      217.28     75.31 o 
  24   0   1      196.52      294.72     86.65 o 
   0   1   1     1450.76     1290.93     27.79 o 
   1   1   1      690.13      581.17     17.51 o 
   2   1   1     1026.11     1055.79     22.74 o 
   3   1   1     8351.36     7976.47     71.92 o 
   4   1   1    14037.98    13488.24    148.85 o 
   5   1   1      250.29      239.23     28.72 o 
   6   1   1     2054.74     2034.60     79.53 o 
   7   1   1     2670.57     2442.24     42.61 o 
   8   1   1     1869.04     2185.82     54.00 o 
   9   1   1     6576.90     6716.76     87.67 o 
  10   1   1      254.10      287.48     26.75 o 
  11   1   1      476.06      521.68     32.43 o 
  12   1   1       21.97       24.93     20.45 o 
  13   1   1      300.13      353.48     27.64 o 
  14   1   1      417.13      427.93     30.66 o 
  15   1   1      916.30      874.84     62.80 o 
  16   1   1      156.00       84.56     46.57 o 
  17   1   1      662.69      658.27     53.26 o 
  18   1   1      836.91      800.61     56.01 o 
  19   1   1       57.20      180.53     49.10 o 
  20   1   1       95.26      101.89     48.65 o 
  21   1   1       39.11      117.98     50.00 o 
  22   1   1       72.71       95.46     51.39 o 
  23   1   1      557.26      600.38     68.01 o 
  24   1   1       78.45      142.93     77.99 o 
   1   2   1     3233.01     2935.55     39.74 o 
   2   2   1      167.10      217.74     26.40 o 
   3   2   1     6222.48     5891.87     64.73 o 
   4   2   1      122.38      109.12     21.99 o 
   5   2   1     1876.78     1524.87     49.82 o 
   6   2   1     2558.32     2680.22     61.87 o 
   7   2   1     4936.47     4755.08    103.11 o 
   8   2   1     3038.36     3154.82     79.00 o 
   9   2   1     2464.83     2900.39     72.44 o 
  10   2   1     1883.70     1839.57     49.18 o 
  11   2   1      408.57      388.10     35.65 o 
  12   2   1      267.09      299.53     32.25 o 
  13   2   1     3293.77     3276.03     70.12 o 
  14   2   1      287.47      315.52     36.41 o 
  15   2   1     1621.29     1567.05     91.24 o 
  16   2   1      551.43      522.07     56.86 o 
  17   2   1      471.55      426.54     55.24 o 
  18   2   1       99.82       60.57     46.06 o 
  19   2   1      440.73      436.96     56.28 o 
  20   2   1      698.72      634.14     63.95 o 
  21   2   1     1384.07     1302.83     83.26 o 
  22   2   1       87.02      236.21     71.55 o 
  23   2   1       99.38      169.55     55.57 o 
  24   2   1      742.46      751.23    101.02 o 
   0   3   1     9706.74     9037.64    120.94 o 
   1   3   1      520.41      547.17     20.56 o 
   2   3   1     3495.56     3552.42     36.64 o 
   3   3   1      456.47      509.39     16.78 o 
   4   3   1     3724.94     3424.23     51.50 o 
   5   3   1     5723.16     5928.63     91.04 o 
   6   3   1     4311.65     4536.29     70.95 o 
   7   3   1       45.70       60.32     28.22 o 
   8   3   1      181.75      276.67     35.16 o 
   9   3   1     1052.05      979.25     55.35 o 
  10   3   1     1008.20     1041.81     44.17 o 
  11   3   1     2305.47     2382.17     59.61 o 
  12   3   1      876.28      885.19     45.14 o 
  13   3   1      227.78      291.49     35.60 o 
  14   3   1     2155.30     2193.17     65.31 o 
  15   3   1     2708.32     2540.07     95.35 o 
  16   3   1     1208.68     1213.43     87.26 o 
  17   3   1     3016.94     3045.57     98.37 o 
  18   3   1      976.66     1139.66     71.80 o 
  19   3   1       22.78       85.74     46.81 o 
  20   3   1      423.15      501.94     75.79 o 
  21   3   1      160.35      209.00     53.98 o 
  22   3   1       36.77      110.18     53.38 o 
  23   3   1      539.79      712.20    106.35 o 
   1   4   1       96.50       85.21     19.32 o 
   2   4   1     2465.70     2320.33     41.06 o 
   3   4   1     5836.62     5922.72     66.71 o 
   4   4   1     1663.80     1576.12     30.04 o 
   5   4   1     6438.94     6922.02     81.32 o 
   6   4   1     2652.88     2485.35     55.85 o 
   7   4   1     2599.33     2793.43     67.55 o 
   8   4   1      789.36      826.27     42.91 o 
   9   4   1      432.88      453.83     37.54 o 
  10   4   1     1482.54     1273.06     65.80 o 
  11   4   1       14.57       15.64     32.57 o 
  12   4   1     1270.52     1213.33     62.68 o 
  13   4   1      418.13      417.50     43.06 o 
  14   4   1      483.01      485.33     54.32 o 
  15   4   1     1777.00     1755.96     78.16 o 
  16   4   1     1555.19     1556.34     78.47 o 
  17   4   1     2039.77     2069.44     87.95 o 
  18   4   1      631.37      571.82     60.83 o 
  19   4   1      113.30       47.13     98.05 o 
  20   4   1       94.74      131.83     65.20 o 
  21   4   1      147.23      210.44     65.44 o 
  22   4   1      160.13      217.24     72.05 o 
  23   4   1      320.54      342.70     73.69 o 
   0   5   1      117.17      159.66     30.44 o 
   1   5   1     1480.99     1407.27     41.43 o 
   2   5   1     3816.38     3971.38     56.69 o 
   3   5   1    14144.55    15126.09    138.11 o 
   4   5   1      317.36      357.00     24.38 o 
   5   5   1     2532.58     2542.98     42.74 o 
   6   5   1     2464.67     2691.52     53.05 o 
   7   5   1     7070.15     7417.78    102.73 o 
   8   5   1     2043.93     1962.63     66.02 o 
   9   5   1      296.34      247.18     51.60 o 
  10   5   1       61.50       -0.81     32.39 o 
  11   5   1     1182.86     1180.79     56.05 o 
  12   5   1     1102.26     1146.68     57.58 o 
  13   5   1      421.23      452.97     47.71 o 
  14   5   1      196.56      102.75     45.96 o 
  15   5   1      998.48      909.48     65.15 o 
  16   5   1      503.79      494.52     55.74 o 
  17   5   1     1756.94     1810.63    136.29 o 
  18   5   1       13.89      -33.85     45.69 o 
  19   5   1     1254.17     1304.87     97.14 o 
  20   5   1       41.18        6.37     60.49 o 
  21   5   1      307.36      344.93     71.50 o 
  22   5   1      126.66      161.99     68.55 o 
   1   6   1      299.92      351.06     26.12 o 
   2   6   1      774.14      883.86     50.35 o 
   3   6   1      285.02      284.28     25.50 o 
   4   6   1     1045.34     1085.28     34.83 o 
   5   6   1     1095.85     1049.21     31.64 o 
   6   6   1      366.68      388.38     25.49 o 
   7   6   1      147.17      129.62     24.69 o 
   8   6   1      154.63      201.18     33.81 o 
   9   6   1      728.34      667.29     44.70 o 
  10   6   1       47.69       85.03     35.15 o 
  11   6   1      841.70      784.74     76.24 o 
  12   6   1     1660.62     1773.83     69.40 o 
  13   6   1     2180.60     2115.24     74.09 o 
  14   6   1      840.29      778.52     57.25 o 
  15   6   1     1297.40     1303.40     74.87 o 
  16   6   1      185.40      127.69     47.03 o 
  17   6   1      911.11      801.36     65.43 o 
  18   6   1      103.97       44.93     57.45 o 
  19   6   1      677.24      704.72     83.17 o 
  20   6   1       47.89       74.72     62.61 o 
  21   6   1      245.68      244.00    124.24 o 
  22   6   1        8.10      139.33     65.87 o 
   0   7   1     1620.46     1718.25     63.97 o 
   1   7   1     1382.10     1470.88     65.88 o 
   2   7   1      546.62      571.09     34.58 o 
   3   7   1      798.43      905.00     39.84 o 
   4   7   1     1284.33     1286.79     42.72 o 
   5   7   1       86.62       88.41     21.62 o 
   6   7   1      870.38      929.33     32.40 o 
   7   7   1     1940.60     1976.05     47.27 o 
   8   7   1      590.80      592.71     35.64 o 
   9   7   1       55.19       52.80     35.06 o 
  10   7   1     1185.77     1199.80     58.56 o 
  11   7   1     1189.41     1180.50     60.36 o 
  12   7   1     8013.07     7390.85    149.92 o 
  13   7   1     1865.87     1890.33     83.40 o 
  14   7   1      679.46      695.30     60.83 o 
  15   7   1      151.11      193.49     49.32 o 
  16   7   1       91.11       35.51     46.26 o 
  17   7   1      264.06      316.28     57.54 o 
  18   7   1      441.72      548.30     72.69 o 
  19   7   1       13.73       15.24     59.16 o 
  20   7   1      472.57      513.73    105.24 o 
  21   7   1        6.75      113.34     87.52 o 
   1   8   1      378.19      421.83     31.59 o 
   2   8   1      383.94      348.87     31.48 o 
   3   8   1      685.51      761.60     41.13 o 
   4   8   1      176.53      216.77     31.57 o 
   5   8   1      236.19      211.32     26.40 o 
   6   8   1     1245.03     1286.10     43.32 o 
   7   8   1      730.52      741.70     44.86 o 
   8   8   1      208.42      223.72     32.52 o 
   9   8   1      364.83      445.40     50.57 o 
  10   8   1     1349.06     1268.32     70.16 o 
  11   8   1     1549.15     1272.62     99.34 o 
  12   8   1     3276.83     3246.51    152.76 o 
  13   8   1     2375.72     2159.72     88.25 o 
  14   8   1      382.56      340.33     53.08 o 
  15   8   1      121.22       85.30     47.46 o 
  16   8   1      783.03      839.89     68.34 o 
  17   8   1      134.47       66.55     49.93 o 
  18   8   1       30.07       55.06     59.30 o 
  19   8   1      113.17       64.37     81.95 o 
  20   8   1       89.68      105.69     89.52 o 
   0   9   1      264.42      323.53     50.17 o 
   1   9   1       76.01       46.68     27.79 o 
   2   9   1      470.46      472.62     35.54 o 
   3   9   1       85.69      156.46     41.09 o 
   4   9   1      805.25      838.07     51.72 o 
   5   9   1      267.49      223.36     32.93 o 
   6   9   1      282.31      298.18     34.43 o 
   7   9   1     1026.90     1049.58     48.65 o 
   8   9   1      426.98      421.25     63.30 o 
   9   9   1     1395.11     1336.56     73.50 o 
  10   9   1      170.52      163.57     40.68 o 
  11   9   1      347.20      452.49     54.81 o 
  12   9   1     1471.82     1553.46     80.62 o 
  13   9   1     1644.37     1515.99    100.32 o 
  14   9   1       71.25       42.23     47.31 o 
  15   9   1      978.92     1180.24     92.75 o 
  16   9   1      118.71       74.68     62.37 o 
  17   9   1      113.53      143.30     94.05 o 
  18   9   1      101.08       96.38     65.91 o 
  19   9   1      230.73      476.73    112.13 o 
   1  10   1      324.59      337.57     35.90 o 
   2  10   1      166.25      196.74     36.42 o 
   3  10   1     3474.48     3620.06     97.75 o 
   4  10   1     1961.84     1897.99     75.22 o 
   5  10   1       15.80        5.18     37.63 o 
   6  10   1     2177.73     2203.04    124.34 o 
   7  10   1       87.84      132.34     40.59 o 
   8  10   1       55.07       88.13     39.54 o 
   9  10   1      725.54      729.69     64.29 o 
  10  10   1      320.90      296.91     54.84 o 
  11  10   1     1185.01     1321.65     79.45 o 
  12  10   1       21.28       22.78     46.50 o 
  13  10   1     1623.75     1478.25     84.19 o 
  14  10   1       44.87      -43.10     47.41 o 
  15  10   1      122.29       85.12     53.43 o 
  16  10   1      745.50      556.46     81.08 o 
  17  10   1      227.12      248.28     70.15 o 
  18  10   1       51.77       83.55     66.49 o 
   0  11   1        5.95      -41.12     41.12 o 
   1  11   1      598.73      610.75     43.55 o 
   2  11   1     1222.52     1256.96     59.00 o 
   3  11   1     2905.71     2984.65     90.34 o 
   4  11   1     1762.93     1715.84     74.70 o 
   5  11   1     1230.68     1060.91     60.87 o 
   6  11   1      945.28      949.15     59.44 o 
   7  11   1     2362.60     2304.41     79.63 o 
   8  11   1      435.55      409.51     48.50 o 
   9  11   1       34.59      -26.72     47.97 o 
  10  11   1      287.26      249.21     55.67 o 
  11  11   1      203.27      117.03     54.70 o 
  12  11   1      812.99      944.81     74.10 o 
  13  11   1      221.21      152.30     55.21 o 
  14  11   1      316.72      232.23     58.89 o 
  15  11   1      107.27      113.47     70.41 o 
  16  11   1       57.14       32.92     68.34 o 
  17  11   1       90.83       45.89     66.88 o 
   1  12   1      380.92      495.64     46.63 o 
   2  12   1        6.37      -36.69     37.91 o 
   3  12   1     1603.05     1466.01     75.39 o 
   4  12   1      121.51      122.06     42.89 o 
   5  12   1     1515.27     1409.94     69.10 o 
   6  12   1      767.89      857.85     60.04 o 
   7  12   1     1532.43     1299.03     69.20 o 
   8  12   1      198.63      135.08     45.51 o 
   9  12   1      158.10      124.24     53.72 o 
  10  12   1      467.52      494.24     65.08 o 
  11  12   1      116.81       58.15     82.91 o 
  12  12   1        3.83      -23.45     56.41 o 
  13  12   1       96.66       71.64     56.14 o 
  14  12   1      559.51      542.74     71.57 o 
  15  12   1      433.15      357.11     80.37 o 
   0  13   1      364.42      294.43     76.06 o 
   1  13   1      612.27      625.58     60.34 o 
   2  13   1      284.77      245.83     49.77 o 
   3  13   1      781.00      837.43     76.88 o 
   4  13   1      723.84      663.29     61.41 o 
   5  13   1      222.14      336.85     53.34 o 
   6  13   1       51.21      -33.93     50.61 o 
   7  13   1      754.81      862.68    103.35 o 
   8  13   1       64.33       49.41     54.45 o 
   9  13   1      269.56      315.57     62.56 o 
  10  13   1      169.71      117.81     56.30 o 
  11  13   1      525.53      600.23     71.48 o 
  12  13   1       93.95      106.27     56.95 o 
  13  13   1        3.48       59.93     57.59 o 
   1  14   1      809.72      765.99     66.79 o 
   2  14   1      455.48      503.06     59.26 o 
   3  14   1        7.01       75.82     47.14 o 
   4  14   1       59.67       36.40     57.12 o 
   5  14   1      417.91      323.98     68.14 o 
   6  14   1      174.01      165.08     94.32 o 
   7  14   1      285.72      365.82     74.82 o 
   8  14   1      786.17      818.85     85.70 o 
   9  14   1        4.82       79.17     60.49 o 
  10  14   1      526.33      472.46     71.76 o 
   0  15   1      444.01      530.33     92.32 o 
   1  15   1       21.59      122.86     61.05 o 
   2  15   1      113.17      145.59     62.69 o 
   3  15   1      152.53       98.91     62.98 o 
   4  15   1      369.83      388.11     74.83 o 
   5  15   1       24.69      126.33     62.71 o 
   6  15   1      153.89       48.51     76.04 o 
   0   0   2   136292.97   129521.24   1322.84 o 
   2   0   2     9749.97     9632.03    110.56 o 
   4   0   2     1508.85     1489.78     39.42 o 
   6   0   2     2915.97     2971.14     71.35 o 
   8   0   2      185.15      150.44     36.68 o 
  10   0   2     4240.71     4262.30     98.26 o 
  12   0   2     4324.84     4695.68    177.30 o 
  14   0   2     1069.26      958.72     69.26 o 
  16   0   2     1172.45     1065.02     76.87 o 
  18   0   2      670.36      599.66     81.50 o 
  20   0   2      584.93      769.51    198.03 o 
  22   0   2      637.90      624.89     95.15 o 
   1   1   2    32423.96    31873.76    199.98 o 
   2   1   2     8721.77     9462.56     77.79 o 
   3   1   2     7750.97     7699.06     72.32 o 
   4   1   2      854.35      784.63     25.85 o 
   5   1   2      409.84      406.46     20.97 o 
   6   1   2      506.22      629.03     31.03 o 
   7   1   2      412.44      425.77     20.73 o 
   8   1   2      411.77      468.27     30.33 o 
   9   1   2      228.33      207.07     26.76 o 
  10   1   2     1756.10     1811.43     50.20 o 
  11   1   2      809.05      825.23     40.93 o 
  12   1   2     1495.43     1483.09     56.75 o 
  13   1   2      680.69      622.34     44.89 o 
  14   1   2        4.78       29.05     34.32 o 
  15   1   2      727.09      748.49     52.21 o 
  16   1   2     1007.42      955.36     57.34 o 
  17   1   2      747.69      691.77     52.18 o 
  18   1   2      264.96      285.82     58.48 o 
  19   1   2       24.88        6.10     38.22 o 
  20   1   2      175.19      153.85     49.73 o 
  21   1   2      542.38      548.66     64.93 o 
  22   1   2       96.03       45.85     50.35 o 
  23   1   2      247.58      250.53     69.68 o 
   0   2   2    12097.99    12099.83    153.56 o 
   1   2   2     3362.54     3427.51     44.63 o 
   2   2   2    11039.53    11383.96    117.77 o 
   3   2   2    10877.91     9651.92     84.49 o 
   4   2   2     1211.14     1196.30     30.01 o 
   5   2   2     2766.42     2595.42     52.10 o 
   6   2   2      881.03      882.38     28.79 o 
   7   2   2     4080.42     3729.84     53.24 o 
   8   2   2      190.53      181.13     20.44 o 
   9   2   2     1186.52     1264.51     35.44 o 
  10   2   2      584.18      668.08     29.23 o 
  11   2   2     2513.55     2584.79     71.73 o 
  12   2   2      899.23      956.96     41.64 o 
  13   2   2      814.87      768.14     47.34 o 
  14   2   2      153.87       95.57     36.05 o 
  15   2   2     1875.05     1874.23     67.63 o 
  16   2   2     1022.84      925.28     60.00 o 
  17   2   2       41.25       17.25     51.78 o 
  18   2   2     1615.16     1548.44     69.35 o 
  19   2   2     2908.94     2646.11    102.33 o 
  20   2   2      343.10      266.85     47.94 o 
  21   2   2       86.76      153.56     63.85 o 
  22   2   2       56.76       88.81     61.90 o 
  23   2   2      440.48      492.58     80.41 o 
   1   3   2     1198.56     1099.78     32.14 o 
   2   3   2     3730.23     3647.53     62.75 o 
   3   3   2      373.98      333.98     25.57 o 
   4   3   2     5003.55     5003.24     67.94 o 
   5   3   2     4363.39     4140.41     45.61 o 
   6   3   2        7.12       10.58     16.48 o 
   7   3   2     2346.56     2307.41     43.58 o 
   8   3   2     2722.43     2962.24     50.52 o 
   9   3   2     1437.63     1371.72     41.64 o 
  10   3   2      369.09      411.45     27.92 o 
  11   3   2     1419.45     1454.99     52.30 o 
  12   3   2      660.96      665.15     34.45 o 
  13   3   2     1053.31     1012.98     52.32 o 
  14   3   2      103.88       68.59     35.20 o 
  15   3   2      461.03      443.78     45.83 o 
  16   3   2      870.74      863.96     55.08 o 
  17   3   2     1553.86     1436.29     64.96 o 
  18   3   2       49.87       13.86     37.33 o 
  19   3   2      974.28      810.80     67.94 o 
  20   3   2      438.63      422.94     61.18 o 
  21   3   2       48.83      121.81     62.58 o 
  22   3   2      120.48      106.03     62.81 o 
  23   3   2       32.98      117.21     65.59 o 
   0   4   2     9624.47     8931.11    127.34 o 
   1   4   2     1999.01     2132.78     39.37 o 
   2   4   2       94.83      126.03     22.45 o 
   3   4   2      836.38      884.84     45.80 o 
   4   4   2     2445.93     2379.84     49.40 o 
   5   4   2     4541.69     4693.33     68.83 o 
   6   4   2       13.33      -24.34     24.42 o 
   7   4   2       36.59       42.79     17.45 o 
   8   4   2     3300.33     3449.65     54.88 o 
   9   4   2     1142.41     1205.38     50.56 o 
  10   4   2      636.93      667.08     33.40 o 
  11   4   2      517.38      547.71     34.04 o 
  12   4   2      514.94      496.18     34.41 o 
  13   4   2      161.44      187.56     37.43 o 
  14   4   2     1872.48     2095.80     68.21 o 
  15   4   2      834.39      838.43     52.49 o 
  16   4   2      771.80      723.53     51.31 o 
  17   4   2      140.30      151.01     50.07 o 
  18   4   2      782.23      806.30     68.00 o 
  19   4   2       92.01       69.60     49.90 o 
  20   4   2      417.73      361.98     60.01 o 
  21   4   2      140.88      220.16    105.75 o 
  22   4   2      190.85      126.17     92.67 o 
   1   5   2     5594.51     5169.95     70.57 o 
   2   5   2      531.65      706.00     36.44 o 
   3   5   2       43.49       69.87     24.21 o 
   4   5   2      214.54      171.28     26.88 o 
   5   5   2      731.08      627.88     34.67 o 
   6   5   2      617.49      692.67     36.71 o 
   7   5   2       21.38       -6.34     26.61 o 
   8   5   2      191.89      223.09     26.57 o 
   9   5   2     1088.15     1073.97     40.17 o 
  10   5   2      800.37      857.26     37.71 o 
  11   5   2      382.94      384.08     31.59 o 
  12   5   2        9.83       16.30     27.06 o 
  13   5   2       49.96       43.48     29.70 o 
  14   5   2      237.29      137.44     48.29 o 
  15   5   2      239.45      300.11     51.77 o 
  16   5   2       25.61       16.79     52.24 o 
  17   5   2     2279.39     2290.30     97.49 o 
  18   5   2      943.37     1046.42     74.20 o 
  19   5   2      354.22      354.76     63.22 o 
  20   5   2      210.90      248.49     71.55 o 
  21   5   2      726.04      766.70    147.95 o 
  22   5   2       20.52       59.40     62.37 o 
   0   6   2     3186.46     3270.37     77.36 o 
   1   6   2     4858.08     4902.10     66.73 o 
   2   6   2     1024.81     1111.47     45.66 o 
   3   6   2     2644.76     2259.01     78.63 o 
   4   6   2       46.73       73.31     25.89 o 
   5   6   2     1181.21     1345.25     47.59 o 
   6   6   2     2192.59     2220.84     55.97 o 
   7   6   2      127.85      114.77     29.02 o 
   8   6   2      164.74      134.50     34.53 o 
   9   6   2      613.30      634.95     45.31 o 
  10   6   2      665.78      740.28     48.23 o 
  11   6   2     7802.76     7757.71    120.03 o 
  12   6   2      558.71      546.76     48.66 o 
  13   6   2      113.05       26.48     36.71 o 
  14   6   2      491.88      464.43     56.18 o 
  15   6   2     1391.69     1492.27     81.06 o 
  16   6   2      484.43      422.70     57.00 o 
  17   6   2       34.77       53.38     68.60 o 
  18   6   2      196.13      154.57     54.38 o 
  19   6   2      801.60      827.68     73.38 o 
  20   6   2      107.71      143.51    105.06 o 
  21   6   2       62.57      126.29     68.26 o 
   1   7   2     1596.50     1553.18     45.10 o 
   2   7   2     2671.33     2674.30     50.56 o 
   3   7   2      143.90      147.13     31.33 o 
   4   7   2     2093.63     2324.89     63.70 o 
   5   7   2      525.38      536.00     41.55 o 
   6   7   2     4520.90     4432.15     78.47 o 
   7   7   2      803.75      841.22     56.00 o 
   8   7   2      152.61      157.82     38.34 o 
   9   7   2      535.70      626.03     68.15 o 
  10   7   2      114.20      129.61     38.24 o 
  11   7   2     1105.41     1033.37     58.39 o 
  12   7   2     2138.11     2030.89     73.58 o 
  13   7   2      217.44      182.06     41.01 o 
  14   7   2      942.57      900.93     67.42 o 
  15   7   2      187.64      233.09     51.47 o 
  16   7   2       70.26       28.76     46.96 o 
  17   7   2       20.41      111.54     51.15 o 
  18   7   2      548.12      492.36     63.01 o 
  19   7   2       32.11      160.59     55.76 o 
  20   7   2      327.62      376.49     64.51 o 
  21   7   2      156.93      182.43     85.66 o 
   0   8   2      364.87      346.67     46.36 o 
   1   8   2      712.76      756.34     43.64 o 
   2   8   2      812.42      820.81     38.34 o 
   3   8   2      860.55      889.52     76.76 o 
   4   8   2      941.63      921.47     51.39 o 
   5   8   2      427.63      526.05     45.49 o 
   6   8   2      670.62      687.87     48.36 o 
   7   8   2       28.87       26.11     31.34 o 
   8   8   2     1270.12     1263.11     61.21 o 
   9   8   2     1607.47     1550.84     87.94 o 
  10   8   2      188.98      195.99     42.33 o 
  11   8   2      219.43      205.20     50.03 o 
  12   8   2      655.71      612.86     51.33 o 
  13   8   2      833.65      668.13     53.56 o 
  14   8   2      633.40      666.52     65.67 o 
  15   8   2      345.71      370.45     58.94 o 
  16   8   2      398.46      429.10     61.15 o 
  17   8   2      113.65      199.66     56.92 o 
  18   8   2      335.33      490.79     88.40 o 
  19   8   2      197.64      304.55     61.83 o 
  20   8   2      595.52      444.36     67.91 o 
   1   9   2      592.42      581.41     47.61 o 
   2   9   2      284.51      364.51     41.92 o 
   3   9   2     1624.23     1568.68     63.38 o 
   4   9   2      106.27      135.40     60.69 o 
   5   9   2      798.06      804.35     52.92 o 
   6   9   2       11.29       -3.07     35.78 o 
   7   9   2      147.11       91.41     39.11 o 
   8   9   2      533.72      612.35     51.79 o 
   9   9   2     2285.79     2334.38    100.98 o 
  10   9   2     1078.85     1042.77     60.76 o 
  11   9   2      518.84      541.60     52.23 o 
  12   9   2       24.10       98.73     41.44 o 
  13   9   2      716.88      754.43     66.13 o 
  14   9   2      804.13      773.64     69.77 o 
  15   9   2       36.42       -0.88     83.22 o 
  16   9   2      245.69      298.65     74.20 o 
  17   9   2     1022.78     1172.36     83.10 o 
  18   9   2      351.63      353.94     74.37 o 
  19   9   2      122.01      201.07     72.37 o 
   0  10   2      363.73      475.89     72.68 o 
   1  10   2     1747.67     1790.60     88.41 o 
   2  10   2      667.04      647.72     51.41 o 
   3  10   2     2286.61     2252.60     75.12 o 
   4  10   2      795.33      809.18     54.62 o 
   5  10   2     1659.70     1492.78     84.49 o 
   6  10   2      772.58      781.02     54.44 o 
   7  10   2     2544.18     2515.57     81.49 o 
   8  10   2      213.58      193.48     43.37 o 
   9  10   2      301.05      284.52     53.12 o 
  10  10   2        5.79       40.07     50.92 o 
  11  10   2      237.25      186.87     45.64 o 
  12  10   2      461.37      483.03     54.32 o 
  13  10   2      427.23      494.10     71.64 o 
  14  10   2      267.22      403.03     61.29 o 
  15  10   2       29.85       38.36     68.85 o 
  16  10   2      186.12      197.41     69.11 o 
  17  10   2      188.33      130.34     66.71 o 
   1  11   2      382.31      345.97     49.42 o 
   2  11   2     2632.38     2605.26     92.55 o 
   3  11   2      258.11      250.15     49.03 o 
   4  11   2      887.09      923.30     58.10 o 
   5  11   2      698.80      644.49     54.05 o 
   6  11   2      534.80      625.13     53.25 o 
   7  11   2     1192.26     1045.18     64.13 o 
   8  11   2      142.88      166.66     45.23 o 
   9  11   2      364.15      486.29     59.46 o 
  10  11   2      234.87      239.00     55.47 o 
  11  11   2       33.50      -32.92     57.73 o 
  12  11   2      726.20      742.02     70.00 o 
  13  11   2      260.50      300.71     67.20 o 
  14  11   2       33.96       82.49     63.04 o 
  15  11   2        0.95      -13.85     62.34 o 
  16  11   2      104.80       83.02     68.79 o 
   0  12   2     1664.41     1744.20    118.94 o 
   1  12   2      239.98      201.02     47.32 o 
   2  12   2      327.42      395.27     52.84 o 
   3  12   2       63.47      101.95     44.46 o 
   4  12   2      143.07       58.52     44.51 o 
   5  12   2      722.08      688.17     62.53 o 
   6  12   2       99.22      141.49     46.52 o 
   7  12   2      732.78      761.18     59.03 o 
   8  12   2      304.88      320.84     49.54 o 
   9  12   2      216.34      196.60     57.25 o 
  10  12   2       63.08      129.03     52.90 o 
  11  12   2       28.20        1.50     50.97 o 
  12  12   2       61.65      113.38     54.60 o 
  13  12   2      186.09      281.03     60.73 o 
  14  12   2      453.21      366.30     78.39 o 
   1  13   2      771.40      853.47     67.64 o 
   2  13   2      365.33      366.07     59.25 o 
   3  13   2      445.73      405.73     72.69 o 
   4  13   2       94.07       34.51     46.17 o 
   5  13   2     1576.84     1500.76     84.36 o 
   6  13   2      270.78      270.05     54.37 o 
   7  13   2      381.38      289.84     81.39 o 
   8  13   2        3.83        5.65     46.37 o 
   9  13   2      527.87      551.68     75.86 o 
  10  13   2       57.38       10.68     65.27 o 
  11  13   2       25.99       61.37     55.51 o 
  12  13   2       69.23      202.88     75.72 o 
   0  14   2      359.56      498.89     89.04 o 
   1  14   2      312.57      236.92     54.16 o 
   2  14   2       18.95      101.25     50.16 o 
   3  14   2      352.79      402.19     59.44 o 
   4  14   2       52.50       90.51     49.16 o 
   5  14   2      139.60      155.30     51.95 o 
   6  14   2     1088.47      952.15     74.93 o 
   7  14   2      267.35      261.50     57.25 o 
   8  14   2       50.79       47.24     61.04 o 
   9  14   2      246.65      386.33     73.91 o 
   1  15   2      593.44      591.68     66.78 o 
   2  15   2      436.30      486.52     64.06 o 
   3  15   2       20.11        9.38     49.98 o 
   2   0   3     3497.09     3523.56     65.74 o 
   4   0   3     2848.93     3071.41     80.65 o 
   6   0   3     1671.33     1550.70     60.89 o 
   8   0   3      471.57      521.63     64.22 o 
  10   0   3     9281.72     9286.16    227.84 o 
  12   0   3      428.26      479.32     54.95 o 
  14   0   3      894.32      949.24     71.69 o 
  16   0   3     2424.69     2328.72    160.03 o 
  18   0   3        8.29      -25.69     57.98 o 
  20   0   3       75.14      158.40     69.50 o 
  22   0   3      171.92      291.14    137.70 o 
   0   1   3     2358.21     2635.71     52.85 o 
   1   1   3      578.15      506.96     22.01 o 
   2   1   3     4651.46     4843.16     79.18 o 
   3   1   3     2317.15     2631.37     57.33 o 
   4   1   3      585.75      534.22     25.91 o 
   5   1   3      860.62      950.97     31.57 o 
   6   1   3       15.06       10.48     18.42 o 
   7   1   3     1654.70     1480.25     36.31 o 
   8   1   3     1951.72     1983.92     39.00 o 
   9   1   3      191.27      198.08     28.75 o 
  10   1   3      155.70      175.97     30.13 o 
  11   1   3     2198.56     2097.96     58.05 o 
  12   1   3      922.02      873.14     68.13 o 
  13   1   3      194.71      138.19     36.08 o 
  14   1   3      159.16      180.97     39.69 o 
  15   1   3      902.48      943.55     71.27 o 
  16   1   3      453.94      470.21     47.30 o 
  17   1   3      195.51      200.28     41.49 o 
  18   1   3     2882.70     2631.91    136.24 o 
  19   1   3       75.96       97.48     42.94 o 
  20   1   3       82.89       41.69     49.32 o 
  21   1   3      621.18      616.12     79.39 o 
  22   1   3      557.97      574.89     79.76 o 
   1   2   3     1454.03     1452.19     50.00 o 
   2   2   3     1339.13     1370.54     39.65 o 
   3   2   3     1225.41     1221.83     38.65 o 
   4   2   3     4022.08     3969.32     68.62 o 
   5   2   3     1780.04     1644.94     39.69 o 
   6   2   3      880.23      955.78     33.19 o 
   7   2   3      344.58      330.80     24.62 o 
   8   2   3     1504.43     1437.41     40.41 o 
   9   2   3      714.39      655.40     33.72 o 
  10   2   3      897.62      869.12     35.24 o 
  11   2   3      228.38      292.72     43.64 o 
  12   2   3      257.60      225.86     43.83 o 
  13   2   3     3126.74     3215.23     78.06 o 
  14   2   3      441.25      373.67     42.49 o 
  15   2   3     3235.37     3157.21     81.69 o 
  16   2   3      723.35      793.67     86.79 o 
  17   2   3       36.21        3.65     35.59 o 
  18   2   3      132.62      106.85     52.01 o 
  19   2   3     1120.98     1107.27     77.06 o 
  20   2   3      270.71      283.10     60.34 o 
  21   2   3      547.30      475.84     64.37 o 
  22   2   3       41.92       86.00     73.44 o 
   0   3   3      352.62      310.30     35.23 o 
   1   3   3     1995.13     2027.15     41.25 o 
   2   3   3      229.12      309.89     27.37 o 
   3   3   3      156.40      119.06     23.44 o 
   4   3   3     3895.37     3746.69     61.84 o 
   5   3   3      584.59      679.22     33.92 o 
   6   3   3     6366.56     6648.22     82.95 o 
   7   3   3      431.63      560.35     27.43 o 
   8   3   3     1714.41     1739.58     44.77 o 
   9   3   3     1220.87     1170.92     49.29 o 
  10   3   3      775.31      724.55     53.27 o 
  11   3   3     1371.66     1448.04     55.33 o 
  12   3   3     1048.48      974.94     62.87 o 
  13   3   3      113.19      110.33     35.12 o 
  14   3   3     1403.50     1435.76     61.45 o 
  15   3   3      873.96      909.61     67.82 o 
  16   3   3      251.01      283.21     54.28 o 
  17   3   3      111.44      161.57     51.85 o 
  18   3   3       30.40       44.32     50.27 o 
  19   3   3      366.95      353.11     60.55 o 
  20   3   3      179.50      203.25     57.83 o 
  21   3   3      156.00      128.81     55.28 o 
  22   3   3      209.98      411.99     65.93 o 
   1   4   3     1206.74     1306.06     37.28 o 
   2   4   3      753.94      715.00     34.50 o 
   3   4   3      501.70      526.56     31.71 o 
   4   4   3     1170.17     1236.41     43.60 o 
   5   4   3     1812.43     1727.50     52.38 o 
   6   4   3      800.15      835.51     42.24 o 
   7   4   3     1316.18     1474.87     51.92 o 
   8   4   3      674.42      684.31     32.35 o 
   9   4   3      219.48      214.79     23.60 o 
  10   4   3     1533.49     1536.79     57.84 o 
  11   4   3      203.89      156.91     32.57 o 
  12   4   3      413.89      315.31     52.03 o 
  13   4   3      200.56      176.03     49.11 o 
  14   4   3     2240.69     2250.73     94.45 o 
  15   4   3      285.14      250.70     52.36 o 
  16   4   3     1046.45     1023.91     70.71 o 
  17   4   3      391.99      397.84     57.96 o 
  18   4   3      646.54      662.03    108.46 o 
  19   4   3      715.08      694.30     70.58 o 
  20   4   3      526.82      590.25     70.10 o 
  21   4   3      120.41       99.31     56.02 o 
   0   5   3      307.56      260.50     34.31 o 
   1   5   3     2050.36     1980.93     43.56 o 
   2   5   3     2712.47     2825.14     51.75 o 
   3   5   3     1660.17     1688.69     52.39 o 
   4   5   3      366.73      423.04     32.80 o 
   5   5   3     2679.29     2658.15     58.36 o 
   6   5   3     1597.48     1643.94     52.66 o 
   7   5   3     3921.70     3907.25     86.37 o 
   8   5   3      886.09     1034.24     50.92 o 
   9   5   3     1373.63     1421.61     56.68 o 
  10   5   3        6.93       33.88     31.31 o 
  11   5   3      136.62      147.76     41.48 o 
  12   5   3      239.77      261.71     53.27 o 
  13   5   3     1272.76     1349.51     82.34 o 
  14   5   3     1640.37     1732.47     84.78 o 
  15   5   3     1146.09     1189.22     77.17 o 
  16   5   3     1055.12     1006.04     73.34 o 
  17   5   3      443.66      409.07     60.46 o 
  18   5   3      560.70      648.49     91.43 o 
  19   5   3      188.03      230.92     57.97 o 
  20   5   3      278.75      329.43     62.57 o 
  21   5   3       55.46       97.30     65.49 o 
   1   6   3      132.05      145.91     22.21 o 
   2   6   3       72.86       58.96     27.51 o 
   3   6   3     3249.17     3198.70     68.62 o 
   4   6   3      977.43      936.38     51.41 o 
   5   6   3     3225.35     3058.88     65.37 o 
   6   6   3      387.04      439.00     36.29 o 
   7   6   3      554.40      613.29     41.23 o 
   8   6   3       21.12       10.22     33.22 o 
   9   6   3      668.28      675.84     55.39 o 
  10   6   3       29.32       28.76     34.44 o 
  11   6   3      894.26      926.44     54.48 o 
  12   6   3      153.71      176.05     50.16 o 
  13   6   3      226.69      246.69     59.06 o 
  14   6   3      924.67      909.27     84.04 o 
  15   6   3     1114.23     1013.51     73.82 o 
  16   6   3       73.72      123.28     51.20 o 
  17   6   3       93.70      162.35     54.83 o 
  18   6   3       26.62       77.58     51.89 o 
  19   6   3       68.21       92.73     55.12 o 
  20   6   3       36.20       89.96    103.35 o 
   0   7   3       38.64       47.58     33.40 o 
   1   7   3      374.77      414.46     27.88 o 
   2   7   3      956.59      910.63     49.39 o 
   3   7   3      600.83      561.75     42.32 o 
   4   7   3     2418.66     2310.27     66.69 o 
   5   7   3     1044.67     1058.29     52.49 o 
   6   7   3       15.26       25.83     30.02 o 
   7   7   3      965.78      969.32     49.72 o 
   8   7   3      565.73      571.51     47.52 o 
   9   7   3       18.50        3.23     36.28 o 
  10   7   3     1004.24     1049.21     58.33 o 
  11   7   3      332.59      228.75     68.10 o 
  12   7   3     3095.53     3206.87    101.07 o 
  13   7   3       33.61       48.39     47.76 o 
  14   7   3      498.00      614.53     64.74 o 
  15   7   3     1138.42     1198.87     80.57 o 
  16   7   3      216.70      161.64     57.21 o 
  17   7   3       51.21      144.23     55.13 o 
  18   7   3       60.78       66.94     53.61 o 
  19   7   3       53.88       69.00     52.42 o 
  20   7   3      404.97      508.84     70.00 o 
   1   8   3      478.32      538.76     41.21 o 
   2   8   3     3158.31     2981.50     74.29 o 
   3   8   3      886.91      868.29     49.43 o 
   4   8   3      785.07      769.61     49.69 o 
   5   8   3      141.90      104.57     41.87 o 
   6   8   3     1028.41     1063.86     90.26 o 
   7   8   3      143.75       84.97     34.79 o 
   8   8   3       40.26       62.56     35.11 o 
   9   8   3      998.93     1029.32     59.47 o 
  10   8   3      692.35      673.68     52.86 o 
  11   8   3      129.71      152.22     40.70 o 
  12   8   3      595.55      603.95     63.63 o 
  13   8   3      171.21      227.22     54.49 o 
  14   8   3      212.43      216.32     54.72 o 
  15   8   3      514.74      664.71     89.53 o 
  16   8   3      131.36      146.20     56.10 o 
  17   8   3      191.62      180.12     92.37 o 
  18   8   3      122.25      277.61     61.27 o 
  19   8   3       42.02       90.53     55.68 o 
   0   9   3     1314.39     1246.12    109.50 o 
   1   9   3     2143.85     2217.68     84.03 o 
   2   9   3      457.69      476.43     51.72 o 
   3   9   3     1236.00     1219.72     58.62 o 
   4   9   3     1701.15     1630.58     83.04 o 
   5   9   3       72.70       18.34     36.82 o 
   6   9   3      407.51      394.84     49.96 o 
   7   9   3     1280.66     1267.10     66.86 o 
   8   9   3       13.58       15.34     36.52 o 
   9   9   3      256.70      222.81     43.59 o 
  10   9   3      114.70       92.04     40.55 o 
  11   9   3      310.56      297.16     47.71 o 
  12   9   3      219.44      231.59     53.80 o 
  13   9   3     1357.06     1234.37     82.70 o 
  14   9   3      337.97      367.49     63.03 o 
  15   9   3      201.38      313.14     63.51 o 
  16   9   3      369.91      324.13     63.23 o 
  17   9   3      167.59      160.00     59.63 o 
   1  10   3      488.30      475.44     53.23 o 
   2  10   3       49.40       16.46     39.13 o 
   3  10   3      727.94      809.87     60.79 o 
   4  10   3     3226.10     3096.14     96.21 o 
   5  10   3     1275.63     1344.84     65.37 o 
   6  10   3      244.77      182.44     42.11 o 
   7  10   3      554.16      574.31     51.09 o 
   8  10   3        2.31       46.91     39.55 o 
   9  10   3      331.46      435.62     66.25 o 
  10  10   3      420.54      450.37     58.10 o 
  11  10   3     1190.90     1275.00    122.91 o 
  12  10   3       39.50      -25.52     53.20 o 
  13  10   3     1331.06     1453.91     88.91 o 
  14  10   3      380.31      557.52     70.23 o 
  15  10   3       62.33      110.78     55.15 o 
  16  10   3      541.73      669.61     74.94 o 
   0  11   3      462.69      508.77     81.59 o 
   1  11   3       26.01      116.12     45.05 o 
   2  11   3      134.41      137.98     45.29 o 
   3  11   3      361.40      333.43     53.21 o 
   4  11   3     1726.58     1717.57     93.51 o 
   5  11   3      101.57      128.95     59.63 o 
   6  11   3      156.83      107.55     46.70 o 
   7  11   3      239.73      222.74     49.25 o 
   8  11   3      329.74      424.45     52.58 o 
   9  11   3       66.87       63.04     65.68 o 
  10  11   3      862.11      838.50     69.79 o 
  11  11   3      384.62      421.61     59.91 o 
  12  11   3      830.91      852.46     87.63 o 
  13  11   3      160.30      190.97     69.61 o 
  14  11   3      144.93      153.54     62.28 o 
  15  11   3      131.92      141.93     59.97 o 
   1  12   3      300.00      348.31     66.48 o 
   2  12   3      756.38      839.61     66.95 o 
   3  12   3      982.17      901.71     69.53 o 
   4  12   3      204.04      183.41     49.75 o 
   5  12   3      225.89      256.43     51.55 o 
   6  12   3      813.20      962.05     87.86 o 
   7  12   3      392.59      521.44     60.88 o 
   8  12   3      490.70      577.50     64.03 o 
   9  12   3      273.59      315.48     66.36 o 
  10  12   3      329.90      242.72     65.56 o 
  11  12   3      218.74      327.32     65.59 o 
  12  12   3       22.06      151.95     67.86 o 
  13  12   3      467.50      605.87     85.33 o 
   0  13   3     1743.02     1797.51    223.60 o 
   1  13   3      479.80      456.62     76.09 o 
   2  13   3      873.22      808.05    100.89 o 
   3  13   3      214.14      208.78     54.09 o 
   4  13   3      112.19      124.84     68.07 o 
   5  13   3       31.74       27.91     48.10 o 
   6  13   3      430.18      450.46     60.78 o 
   7  13   3      324.82      407.60     60.86 o 
   8  13   3      417.24      455.80     61.42 o 
   9  13   3      441.71      414.39     72.18 o 
  10  13   3       31.54       21.29     59.80 o 
   1  14   3      156.27      138.91     54.53 o 
   2  14   3      420.34      495.55     64.25 o 
   3  14   3       13.08        5.98     50.05 o 
   4  14   3      154.98      119.99     53.82 o 
   5  14   3      286.27      261.10     75.75 o 
   6  14   3      141.34      133.02     53.11 o 
   0   0   4     4043.94     4045.96     90.00 o 
   2   0   4     2545.63     2421.65     99.00 o 
   4   0   4       67.08       49.02     29.39 o 
   6   0   4     4229.27     4201.54    100.50 o 
   8   0   4     5722.30     5250.99    117.01 o 
  10   0   4      867.96      887.94     64.27 o 
  12   0   4        4.68       15.43     43.79 o 
  14   0   4      577.01      519.17     62.35 o 
  16   0   4      763.18      789.58     80.70 o 
  18   0   4      326.76      436.71    137.70 o 
  20   0   4      314.76      445.89    144.26 o 
   1   1   4     2002.03     1919.59     38.81 o 
   2   1   4     1468.84     1547.40     50.43 o 
   3   1   4     2129.13     2121.19     47.69 o 
   4   1   4      680.98      687.87     32.20 o 
   5   1   4      296.96      296.10     26.18 o 
   6   1   4      293.67      306.91     30.52 o 
   7   1   4      100.49       94.62     26.27 o 
   8   1   4      600.18      663.14     39.19 o 
   9   1   4     1218.58     1280.39     49.60 o 
  10   1   4     1262.99     1277.33     50.38 o 
  11   1   4      811.39      849.54     48.29 o 
  12   1   4      756.10      770.17     46.53 o 
  13   1   4      315.10      403.60     43.45 o 
  14   1   4     1495.25     1531.58     65.79 o 
  15   1   4      244.46      274.47     42.60 o 
  16   1   4     2353.33     2273.59     97.11 o 
  17   1   4     1499.18     1450.77     84.61 o 
  18   1   4      281.34      230.60     56.24 o 
  19   1   4       80.57       88.48     52.56 o 
  20   1   4      523.36      551.50    118.22 o 
  21   1   4       46.12      240.64     96.43 o 
   0   2   4     5815.69     6015.61    123.32 o 
   1   2   4     4068.26     4195.14     62.53 o 
   2   2   4     3743.11     3823.82     93.25 o 
   3   2   4     5224.61     5060.50     74.09 o 
   4   2   4       78.04       97.35     23.61 o 
   5   2   4      122.97      215.55     42.23 o 
   6   2   4       67.37       24.37     22.63 o 
   7   2   4     1131.56     1093.14     40.20 o 
   8   2   4     1147.93     1111.16     40.63 o 
   9   2   4       27.53        0.32     28.49 o 
  10   2   4      277.20      303.49     36.46 o 
  11   2   4      211.90      306.20     46.88 o 
  12   2   4      303.44      264.73     39.75 o 
  13   2   4      123.53      107.48     45.24 o 
  14   2   4      136.94      115.69     72.69 o 
  15   2   4      567.25      638.20     61.35 o 
  16   2   4      199.00      147.51     51.52 o 
  17   2   4      196.30      217.00     54.40 o 
  18   2   4      465.60      426.77     62.58 o 
  19   2   4      347.71      399.73     69.85 o 
  20   2   4      137.63      201.22     63.03 o 
  21   2   4      234.11      277.20     61.61 o 
   1   3   4     3337.87     3389.36     59.55 o 
   2   3   4     3325.89     3160.35     61.61 o 
   3   3   4     1233.42     1329.17     47.08 o 
   4   3   4      716.98      804.11     39.54 o 
   5   3   4      152.21      153.69     24.74 o 
   6   3   4     1545.41     1577.20     48.87 o 
   7   3   4      395.03      450.30     30.15 o 
   8   3   4      883.14      957.93     49.16 o 
   9   3   4      561.35      554.43     32.45 o 
  10   3   4      685.38      624.60     58.11 o 
  11   3   4     1042.23      962.21     66.47 o 
  12   3   4      182.21      144.99     47.04 o 
  13   3   4      148.24      146.83     48.07 o 
  14   3   4     1283.06     1363.21    117.55 o 
  15   3   4       35.33       46.72     47.31 o 
  16   3   4      174.33      117.66     50.92 o 
  17   3   4      742.15      759.55     84.04 o 
  18   3   4      332.67      401.42     61.99 o 
  19   3   4       54.90       79.20     54.32 o 
  20   3   4      582.79      610.53     78.55 o 
   0   4   4     1618.05     1398.37     62.12 o 
   1   4   4     1451.82     1553.10     48.87 o 
   2   4   4      593.50      624.61     39.81 o 
   3   4   4     1313.94     1394.70     52.00 o 
   4   4   4      612.97      610.52     38.71 o 
   5   4   4       24.88       10.14     26.66 o 
   6   4   4      447.23      454.76     39.09 o 
   7   4   4      115.15       94.08     31.26 o 
   8   4   4     2897.60     2914.00     71.64 o 
   9   4   4      194.51      152.88     45.43 o 
  10   4   4        9.53      -35.13     42.01 o 
  11   4   4     1132.57     1130.84     71.75 o 
  12   4   4     1018.46     1016.58     69.29 o 
  13   4   4     1095.53     1091.02     97.48 o 
  14   4   4      821.99      811.18     68.25 o 
  15   4   4      364.33      426.94     58.82 o 
  16   4   4      656.42      652.32     67.34 o 
  17   4   4       17.64       11.04     50.83 o 
  18   4   4      639.85      755.67    118.12 o 
  19   4   4       18.91       84.30     55.10 o 
  20   4   4        9.34       23.42     52.96 o 
   1   5   4     2617.69     2528.84     55.95 o 
   2   5   4     1418.27     1358.58     53.45 o 
   3   5   4      611.85      502.96     39.76 o 
   4   5   4       96.19      152.87     30.55 o 
   5   5   4     1984.87     1856.66     56.93 o 
   6   5   4       68.64       22.44     30.20 o 
   7   5   4      156.82      157.16     35.99 o 
   8   5   4        6.10       14.22     37.13 o 
   9   5   4     2269.62     2259.33     70.74 o 
  10   5   4       45.94      -24.82     44.22 o 
  11   5   4      150.74      135.00     48.75 o 
  12   5   4     1281.83     1403.82     79.42 o 
  13   5   4      418.52      465.97     57.92 o 
  14   5   4      212.94      203.33     52.91 o 
  15   5   4       33.12       44.43     50.42 o 
  16   5   4      254.81      233.51     78.74 o 
  17   5   4      176.75      223.33     58.31 o 
  18   5   4     1330.63     1267.91     86.16 o 
  19   5   4      146.98       99.43     57.67 o 
  20   5   4      330.85      365.06     71.41 o 
   0   6   4      707.45      714.84     64.01 o 
   1   6   4     3423.08     3347.12     61.28 o 
   2   6   4      129.71       94.49     34.99 o 
   3   6   4     1801.28     1701.65     68.40 o 
   4   6   4       30.48       70.99     32.66 o 
   5   6   4      289.84      312.32     36.71 o 
   6   6   4      371.08      373.80     55.53 o 
   7   6   4       98.28      141.66     37.34 o 
   8   6   4      359.13      259.36     41.19 o 
   9   6   4      634.82      664.33     49.40 o 
  10   6   4      149.73       66.28     45.14 o 
  11   6   4     3562.45     3499.20    120.21 o 
  12   6   4      265.02      322.10     55.06 o 
  13   6   4      221.25      325.61     56.29 o 
  14   6   4      369.00      393.36     60.12 o 
  15   6   4      823.74      792.24     71.41 o 
  16   6   4      650.69      555.15     66.51 o 
  17   6   4      309.10      266.50     60.11 o 
  18   6   4      396.21      443.14     67.17 o 
  19   6   4      166.91      153.01     58.10 o 
   1   7   4      777.70      786.24     56.46 o 
   2   7   4     2336.06     2118.86     65.35 o 
   3   7   4      391.08      479.35     42.01 o 
   4   7   4       99.96       94.78     35.62 o 
   5   7   4       20.93       56.80     37.24 o 
   6   7   4     1627.78     1586.01     60.71 o 
   7   7   4      196.21      245.64     37.79 o 
   8   7   4      735.33      670.27     50.81 o 
   9   7   4      256.39      307.64     42.57 o 
  10   7   4      519.14      490.25     58.54 o 
  11   7   4      106.43      134.20     50.34 o 
  12   7   4      203.45      268.29     54.36 o 
  13   7   4      212.09      148.54     74.58 o 
  14   7   4     1428.13     1426.72     86.39 o 
  15   7   4       68.40      141.40     65.12 o 
  16   7   4       44.09      133.66     53.85 o 
  17   7   4      225.51      230.10     59.80 o 
  18   7   4      486.07      591.96     71.72 o 
   0   8   4     3457.52     3223.72    132.14 o 
   1   8   4     1157.73     1036.73     64.74 o 
   2   8   4      105.24      103.27     46.19 o 
   3   8   4     3468.96     3510.49     97.87 o 
   4   8   4     1724.05     1796.62     85.37 o 
   5   8   4     1386.29     1425.53     63.41 o 
   6   8   4      862.77      882.29     53.92 o 
   7   8   4      234.82      280.86     41.74 o 
   8   8   4      823.96      901.91     56.51 o 
   9   8   4     1136.53     1135.33     61.85 o 
  10   8   4      502.29      533.27     60.12 o 
  11   8   4      281.49      269.39     54.52 o 
  12   8   4       30.25       -2.74     47.96 o 
  13   8   4        9.85       19.25     49.27 o 
  14   8   4      352.45      345.99     61.50 o 
  15   8   4       95.58      203.87     56.58 o 
  16   8   4      502.48      600.82     69.48 o 
  17   8   4      194.70      311.01     77.42 o 
   1   9   4      145.40      221.73     46.69 o 
   2   9   4     1096.70     1095.47     68.58 o 
   3   9   4     1097.10     1141.36     74.77 o 
   4   9   4      176.28      164.31     44.82 o 
   5   9   4      469.52      471.49     52.68 o 
   6   9   4     1009.53      854.80     54.62 o 
   7   9   4      565.68      557.49     50.17 o 
   8   9   4      682.32      700.97     54.18 o 
   9   9   4      587.45      598.81     53.69 o 
  10   9   4      302.56      304.31     58.68 o 
  11   9   4       18.94       89.57     51.00 o 
  12   9   4      296.22      331.66     61.57 o 
  13   9   4      565.97      575.37     68.99 o 
  14   9   4      467.63      554.31     69.71 o 
  15   9   4      242.89      252.00     61.73 o 
  16   9   4      177.45      179.04     82.15 o 
   0  10   4      174.29      127.18     63.39 o 
   1  10   4      585.61      647.83     59.82 o 
   2  10   4      714.58      702.23     61.43 o 
   3  10   4     1343.08     1529.91     81.08 o 
   4  10   4      206.24      197.72     47.49 o 
   5  10   4      399.80      425.98     53.96 o 
   6  10   4      266.67      263.94     50.46 o 
   7  10   4      280.79      366.86     54.07 o 
   8  10   4       68.48       63.93     57.73 o 
   9  10   4      253.65      165.82     69.10 o 
  10  10   4      182.81      190.32     62.25 o 
  11  10   4      226.03      171.11     66.30 o 
  12  10   4      152.98      259.51     59.02 o 
  13  10   4        7.51       57.19     53.82 o 
  14  10   4      340.05      429.44     66.86 o 
   1  11   4      260.01      253.95     50.94 o 
   2  11   4     1120.12     1180.88     75.55 o 
   3  11   4      183.20      259.26     53.47 o 
   4  11   4      457.47      482.24     58.09 o 
   5  11   4      392.32      427.49     57.36 o 
   6  11   4      291.59      121.34     48.23 o 
   7  11   4      520.76      527.77     62.13 o 
   8  11   4      110.88      151.29     51.64 o 
   9  11   4       23.56       55.76     70.95 o 
  10  11   4      167.45      133.92     81.04 o 
  11  11   4      242.52      397.51    174.42 o 
  12  11   4      472.33      465.74    139.67 o 
   0  12   4      233.12      404.66     81.97 o 
   1  12   4       92.01       97.47     50.33 o 
   2  12   4      198.68      221.43     53.57 o 
   3  12   4      294.94      315.60     58.01 o 
   4  12   4      171.69       88.11     51.68 o 
   5  12   4      267.92      250.77     55.14 o 
   6  12   4       61.78      111.12     49.82 o 
   7  12   4       83.20      107.75     50.23 o 
   8  12   4      451.49      450.97     72.31 o 
   9  12   4       63.03       -9.03     56.22 o 
  10  12   4       68.76      275.06     89.98 o 
   1  13   4      400.75      355.93     59.78 o 
   2  13   4      672.66      710.26     69.99 o 
   3  13   4      294.45      330.35     60.02 o 
   4  13   4      328.84      386.25     67.01 o 
   5  13   4      231.77      229.89     56.91 o 
   6  13   4      603.37      568.74     89.53 o 
   7  13   4      124.24      108.83     75.15 o 
   2   0   5      510.98      497.37     44.53 o 
   4   0   5     1249.56     1278.71     60.04 o 
   6   0   5     2245.45     2182.56    104.40 o 
   8   0   5      748.00      837.90     84.10 o 
  10   0   5     2816.17     3112.19    101.49 o 
  12   0   5      684.95      645.64     66.14 o 
  14   0   5     3840.94     3783.37    171.19 o 
  16   0   5      492.30      655.19    236.71 o 
  18   0   5       86.32      -60.33    115.41 o 
   0   1   5     1442.72     1522.48     72.89 o 
   1   1   5      742.31      767.76     46.53 o 
   2   1   5      317.38      342.42     30.75 o 
   3   1   5      334.12      312.50     30.99 o 
   4   1   5     2662.27     2692.57     56.64 o 
   5   1   5       43.02       36.50     25.68 o 
   6   1   5       63.36       56.65     26.62 o 
   7   1   5      790.35      751.44     38.94 o 
   8   1   5      132.39      121.73     41.64 o 
   9   1   5     2865.13     2800.67     68.88 o 
  10   1   5       52.74       34.17     30.28 o 
  11   1   5      920.64      876.34     58.52 o 
  12   1   5      239.87      243.07     49.16 o 
  13   1   5       63.93        0.10     42.60 o 
  14   1   5      742.36      793.54     66.94 o 
  15   1   5      424.12      555.42     62.25 o 
  16   1   5      283.82      307.18     76.96 o 
  17   1   5      344.88      382.97     78.64 o 
  18   1   5     1165.59     1231.26    107.18 o 
  19   1   5      249.79       87.57     71.12 o 
   1   2   5      660.24      618.46     42.37 o 
   2   2   5      825.09      881.99     44.46 o 
   3   2   5     1515.83     1529.19     74.50 o 
   4   2   5      185.59      232.47     31.38 o 
   5   2   5     3150.68     3013.08     68.71 o 
   6   2   5      525.40      578.04     37.60 o 
   7   2   5      925.54      908.08     42.63 o 
   8   2   5      917.49      899.64     62.83 o 
   9   2   5     2716.25     2712.10     87.93 o 
  10   2   5      132.28      213.04     46.99 o 
  11   2   5      178.06       80.50     70.42 o 
  12   2   5       53.44       28.82     43.84 o 
  13   2   5     1205.66     1156.57     74.03 o 
  14   2   5      152.81      116.37     48.41 o 
  15   2   5      271.78      205.46     68.14 o 
  16   2   5      302.01      361.34     58.64 o 
  17   2   5        6.09       -7.45     49.34 o 
  18   2   5       72.74       56.43     67.72 o 
  19   2   5      214.12      354.07    124.27 o 
   0   3   5     1400.95     1544.76     91.16 o 
   1   3   5     1191.10     1219.38     49.69 o 
   2   3   5      127.18      106.92     31.08 o 
   3   3   5     1042.71     1016.16     48.03 o 
   4   3   5      443.90      493.77     43.52 o 
   5   3   5      193.91      141.62     52.46 o 
   6   3   5      411.67      356.30     41.17 o 
   7   3   5      406.94      384.18     45.91 o 
   8   3   5      675.80      681.64     70.79 o 
   9   3   5      461.00      385.39     76.14 o 
  10   3   5      570.88      633.32     59.64 o 
  11   3   5      433.91      420.57     54.40 o 
  12   3   5      334.16      463.24     70.69 o 
  13   3   5       37.39       94.86     45.11 o 
  14   3   5     1129.38     1104.99     76.36 o 
  15   3   5      247.58      247.53     54.59 o 
  16   3   5      351.91      287.66     58.17 o 
  17   3   5       60.37       49.59     51.76 o 
  18   3   5       46.68       61.78     70.23 o 
  19   3   5      416.30      465.14     69.87 o 
   1   4   5      365.86      385.94     39.98 o 
   2   4   5      484.95      430.41     40.80 o 
   3   4   5      556.49      546.35     41.34 o 
   4   4   5      233.85      234.95     35.83 o 
   5   4   5     1000.75      977.07     53.22 o 
   6   4   5      252.03      279.46     45.63 o 
   7   4   5       74.83       87.14     36.30 o 
   8   4   5       87.46      108.74     44.47 o 
   9   4   5      496.79      463.50     54.66 o 
  10   4   5     1802.82     1910.52     87.39 o 
  11   4   5      125.83      227.79     82.04 o 
  12   4   5       63.26       13.11     50.92 o 
  13   4   5       26.51       56.65     46.57 o 
  14   4   5     1183.90     1264.67     80.74 o 
  15   4   5      416.79      360.30     59.91 o 
  16   4   5      596.22      668.08     70.92 o 
  17   4   5       66.49      137.90     66.82 o 
  18   4   5       82.64       35.07     63.79 o 
   0   5   5      643.37      543.04     53.94 o 
   1   5   5      300.59      300.48     34.31 o 
   2   5   5      114.93       55.25     37.10 o 
   3   5   5      948.03      956.51     52.64 o 
   4   5   5     1099.18     1119.41     52.22 o 
   5   5   5       13.39       21.68     32.13 o 
   6   5   5        0.19      -20.50     39.82 o 
   7   5   5     1546.41     1565.04     64.21 o 
   8   5   5        1.12       15.37     42.24 o 
   9   5   5     1539.62     1491.25     78.85 o 
  10   5   5      141.15      145.79     48.44 o 
  11   5   5      213.39      218.89     51.13 o 
  12   5   5      848.51      914.55     71.59 o 
  13   5   5      334.92      407.62     71.36 o 
  14   5   5      329.76      465.01     63.41 o 
  15   5   5     1597.63     1773.32    128.60 o 
  16   5   5      151.65      232.84     63.60 o 
  17   5   5       69.47      123.15     56.98 o 
  18   5   5      105.62      176.69     61.48 o 
   1   6   5      877.41     1018.76     64.13 o 
   2   6   5      185.36      185.03     37.74 o 
   3   6   5      492.49      534.17     45.82 o 
   4   6   5      643.36      643.10     48.52 o 
   5   6   5     1552.96     1593.63     61.15 o 
   6   6   5      349.12      342.43     39.33 o 
   7   6   5      499.77      434.90     46.30 o 
   8   6   5      356.59      351.58     53.99 o 
   9   6   5      722.81      764.62     64.90 o 
  10   6   5      119.24      206.59     52.09 o 
  11   6   5       55.46       68.80     49.37 o 
  12   6   5      158.54      197.74     54.33 o 
  13   6   5      359.55      359.71     60.70 o 
  14   6   5      822.48      735.96     71.78 o 
  15   6   5       67.77      121.60     54.81 o 
  16   6   5       79.18       99.47     60.38 o 
  17   6   5      443.16      469.20     68.67 o 
   0   7   5       64.66      145.20     63.52 o 
   1   7   5       29.77       18.60     40.46 o 
   2   7   5      373.90      356.86     49.28 o 
   3   7   5       94.15       89.76     41.35 o 
   4   7   5     1026.62     1020.95    116.78 o 
   5   7   5      569.89      545.23     47.53 o 
   6   7   5      319.02      430.38     48.28 o 
   7   7   5       20.84       17.36     40.55 o 
   8   7   5       99.45      130.37     74.20 o 
   9   7   5      273.28      352.61     79.12 o 
  10   7   5      278.27      376.91     59.34 o 
  11   7   5      133.85      106.27     52.02 o 
  12   7   5      836.48      903.60     79.51 o 
  13   7   5      114.78      138.00     54.94 o 
  14   7   5      198.45      269.44     74.01 o 
  15   7   5      955.74      952.99     99.57 o 
  16   7   5      479.60      408.37     66.99 o 
   1   8   5       51.79       37.73     41.13 o 
   2   8   5      386.24      376.40     52.01 o 
   3   8   5      775.59      703.30     61.18 o 
   4   8   5      887.87      912.77     65.32 o 
   5   8   5      712.21      796.99     63.38 o 
   6   8   5      484.38      494.68     56.95 o 
   7   8   5      119.90      145.67     40.51 o 
   8   8   5      555.93      588.18     67.20 o 
   9   8   5      353.06      390.28     58.53 o 
  10   8   5      196.76      127.93     53.02 o 
  11   8   5       33.73      112.09     51.80 o 
  12   8   5      195.20      149.96     54.37 o 
  13   8   5      333.60      274.58     59.41 o 
  14   8   5      579.10      564.68     77.07 o 
  15   8   5      116.26      130.26     88.78 o 
   0   9   5      243.81      166.02     66.75 o 
   1   9   5     2189.85     1913.55     93.13 o 
   2   9   5      110.83       67.59     43.72 o 
   3   9   5      952.75     1019.55    110.36 o 
   4   9   5      131.56       78.88     45.59 o 
   5   9   5       49.94       62.00     46.21 o 
   6   9   5      466.99      494.86     57.38 o 
   7   9   5      756.81      795.47     66.69 o 
   8   9   5      221.60       97.64     70.86 o 
   9   9   5      126.98       74.31     70.39 o 
  10   9   5       47.89       41.10     61.21 o 
  11   9   5      165.34      316.49     60.62 o 
  12   9   5       41.89      111.33     54.09 o 
  13   9   5      190.76      301.31     62.19 o 
   1  10   5      279.85      247.67     52.75 o 
   2  10   5      162.95      218.14     54.11 o 
   3  10   5      839.04      915.61     71.58 o 
   4  10   5      395.86      363.26     56.83 o 
   5  10   5      920.83      881.77     70.78 o 
   6  10   5      804.07      806.24     69.69 o 
   7  10   5      504.82      537.84     62.39 o 
   8  10   5      112.33      118.68     79.75 o 
   9  10   5      748.02      735.52    103.81 o 
  10  10   5      250.32      170.93     81.04 o 
  11  10   5      124.61      128.47     79.73 o 
  12  10   5       49.66       78.78     80.21 o 
   0  11   5      416.89      489.32     87.11 o 
   1  11   5       55.71       25.55     47.55 o 
   2  11   5       52.78       61.35     50.05 o 
   3  11   5      174.87      288.22     56.12 o 
   4  11   5      468.78      531.10     63.58 o 
   5  11   5      289.39      198.80     54.73 o 
   6  11   5        0.97      -23.93     63.79 o 
   7  11   5       72.97       59.51     50.12 o 
   8  11   5      141.57      225.60     84.14 o 
   9  11   5      466.34      347.86     93.16 o 
   1  12   5      124.05      100.49     52.39 o 
   2  12   5       49.11      -18.86     46.27 o 
   3  12   5      165.66      200.18     57.46 o 
   4  12   5       20.10      -42.99     48.53 o 
   5  12   5      177.37      177.25     84.42 o 
   6  12   5      368.55      428.08     62.82 o 
   0   0   6     4663.60     4788.04    219.01 o 
   2   0   6      570.05      617.13     55.84 o 
   4   0   6      503.24      516.38     74.42 o 
   6   0   6      590.34      489.26     59.58 o 
   8   0   6     1231.88     1436.64     83.58 o 
  10   0   6      303.97      245.21     82.52 o 
  12   0   6      568.94      682.01    104.30 o 
  14   0   6       80.92       54.15     85.70 o 
  16   0   6      158.84      239.99    136.39 o 
   1   1   6       46.66      115.90     40.79 o 
   2   1   6      523.31      504.78     46.79 o 
   3   1   6      578.30      588.20     41.82 o 
   4   1   6       23.80       48.55     30.76 o 
   5   1   6      551.15      569.63     41.60 o 
   6   1   6      794.53      816.44     50.47 o 
   7   1   6      602.27      587.92     57.17 o 
   8   1   6       73.66      105.32     44.65 o 
   9   1   6     1694.56     1837.49     85.48 o 
  10   1   6      674.73      720.94     63.58 o 
  11   1   6       92.36       78.48     46.71 o 
  12   1   6       28.24      -10.50     59.81 o 
  13   1   6      183.87      289.02     72.00 o 
  14   1   6      847.21      743.78     90.84 o 
  15   1   6       55.17      132.30     69.13 o 
  16   1   6      484.74      594.99     96.66 o 
  17   1   6      873.91     1114.56    132.64 o 
   0   2   6      138.14      183.80     61.94 o 
   1   2   6       43.13       41.83     34.08 o 
   2   2   6      770.93      750.75     55.83 o 
   3   2   6     2083.53     2099.50     71.45 o 
   4   2   6      223.25      262.75     50.80 o 
   5   2   6       85.11       66.13     41.63 o 
   6   2   6      469.81      445.30     52.63 o 
   7   2   6      845.08      878.50     64.42 o 
   8   2   6      588.96      497.18     56.06 o 
   9   2   6       62.83       62.24     44.61 o 
  10   2   6      181.58      176.63     48.18 o 
  11   2   6      566.43      669.95     64.33 o 
  12   2   6      776.60      724.92     66.14 o 
  13   2   6     1057.24     1206.06     80.18 o 
  14   2   6      242.19      199.43     72.78 o 
  15   2   6       96.22       97.46     95.42 o 
  16   2   6       49.68       78.02     70.65 o 
   1   3   6     3965.27     4077.27     88.82 o 
   2   3   6      388.46      424.28     44.45 o 
   3   3   6     2927.69     2794.26     77.74 o 
   4   3   6     1766.68     1866.25     71.99 o 
   5   3   6      386.63      350.25     44.53 o 
   6   3   6      704.93      680.88     59.29 o 
   7   3   6       20.07       62.57     43.86 o 
   8   3   6       25.25       14.12     42.95 o 
   9   3   6     1500.44     1513.83     81.24 o 
  10   3   6       82.28      131.24     47.27 o 
  11   3   6       73.89      208.52     54.89 o 
  12   3   6      124.58       90.59     49.17 o 
  13   3   6      352.18      277.30     56.43 o 
  14   3   6      257.43      310.80     60.21 o 
  15   3   6       48.43       64.09     52.53 o 
  16   3   6       23.36      142.11     70.14 o 
   0   4   6       80.63      136.62     45.18 o 
   1   4   6      229.96      161.85     37.15 o 
   2   4   6      227.76      245.34     39.92 o 
   3   4   6     1801.11     1609.46     66.59 o 
   4   4   6       32.36       20.59     36.29 o 
   5   4   6       74.08       49.30     36.97 o 
   6   4   6      297.79      353.02     52.13 o 
   7   4   6      236.30      226.00     50.02 o 
   8   4   6      639.50      696.17     64.01 o 
   9   4   6       79.91      220.14     70.55 o 
  10   4   6       37.21       51.34     47.13 o 
  11   4   6     1513.50     1473.83     85.44 o 
  12   4   6      339.20      367.62     60.35 o 
  13   4   6       90.48       61.38     50.41 o 
  14   4   6      264.94      179.03     56.01 o 
  15   4   6      289.58      245.58     60.14 o 
  16   4   6       98.77      145.44     81.05 o 
   1   5   6      167.62      106.71     42.08 o 
   2   5   6     2062.40     2016.63     85.03 o 
   3   5   6      275.01      237.24     40.78 o 
   4   5   6      579.00      576.76     58.33 o 
   5   5   6     1032.40     1002.96     66.72 o 
   6   5   6        3.07       69.40     44.52 o 
   7   5   6      139.51      126.41     53.57 o 
   8   5   6      278.57      271.69     52.89 o 
   9   5   6      265.97      315.26     89.34 o 
  10   5   6      146.45      144.04     52.10 o 
  11   5   6       87.39       47.10     49.08 o 
  12   5   6     1053.27     1134.23    114.52 o 
  13   5   6      251.78      270.97     58.43 o 
  14   5   6       71.28      117.12     61.44 o 
  15   5   6      204.27      107.95     56.28 o 
   0   6   6       78.58       44.38     58.57 o 
   1   6   6      206.47      238.33     63.79 o 
   2   6   6       29.90      -51.30     51.30 o 
   3   6   6     1162.21     1162.22     83.39 o 
   4   6   6       10.33      -14.98     41.21 o 
   5   6   6       37.01       13.50     42.30 o 
   6   6   6      689.38      533.32     68.37 o 
   7   6   6      567.19      660.77     63.76 o 
   8   6   6      228.85      246.05     53.91 o 
   9   6   6       86.40       91.00     50.55 o 
  10   6   6      397.44      401.77     61.41 o 
  11   6   6      647.63      751.10     71.08 o 
  12   6   6      158.42       90.25     51.78 o 
  13   6   6      487.80      470.48     83.10 o 
  14   6   6      134.14       77.13     55.04 o 
   1   7   6      799.88      776.39     64.62 o 
   2   7   6     1107.13     1144.72     71.78 o 
   3   7   6      530.40      472.02     56.76 o 
   4   7   6      180.04      215.58     49.81 o 
   5   7   6      382.89      416.46     55.86 o 
   6   7   6       81.32      136.49     69.97 o 
   7   7   6      168.38      198.89     76.02 o 
   8   7   6      494.16      492.12     74.71 o 
   9   7   6      128.79       19.74     48.78 o 
  10   7   6      641.72      576.53     72.54 o 
  11   7   6      362.34      301.16     60.08 o 
  12   7   6      160.96      169.08     78.18 o 
  13   7   6      386.36      437.54     65.53 o 
   0   8   6      306.54      365.24     84.59 o 
   1   8   6      254.91      212.44     60.95 o 
   2   8   6        5.50       59.79     46.47 o 
   3   8   6     1250.32     1224.64     97.67 o 
   4   8   6      392.95      345.46     55.02 o 
   5   8   6      447.44      491.73     66.80 o 
   6   8   6       78.81       72.50     59.78 o 
   7   8   6      159.80      212.81     77.88 o 
   8   8   6      110.76      136.04     77.09 o 
   9   8   6       36.01      -24.26    106.88 o 
  10   8   6       27.92       81.24     63.46 o 
  11   8   6       73.31       94.33     64.22 o 
   1   9   6       70.38      129.01     53.00 o 
   2   9   6      209.98      172.75     52.05 o 
   3   9   6      245.90      294.83     56.31 o 
   4   9   6      465.43      421.58     60.19 o 
   5   9   6       31.72      101.82     51.18 o 
   6   9   6      366.41      327.05    111.40 o 
   7   9   6       65.23      132.50     73.51 o 
   8   9   6       51.90       73.12     77.23 o 
   9   9   6      749.00      881.02    111.47 o 
  10   9   6       52.61       64.43     80.02 o 
   0  10   6      226.86      247.04     80.66 o 
   1  10   6      406.77      444.66     72.14 o 
   2  10   6      118.83      118.15     50.61 o 
   3  10   6      593.77      593.73     66.75 o 
   4  10   6      195.96      144.44     54.27 o 
   5  10   6      167.72      183.92     55.85 o 
   6  10   6      278.81      241.30     70.57 o 
   7  10   6       31.83       20.81     77.23 o 
   1  11   6      117.89      192.20     99.38 o 
   2  11   6      915.61     1049.65     88.21 o 
   2   0   7     1127.10     1270.78    154.75 o 
   4   0   7      327.14      383.34     59.95 o 
   6   0   7     1015.26     1169.90    238.03 o 
   8   0   7       85.80       75.44     74.35 o 
  10   0   7      614.79      815.38    147.54 o 
  12   0   7      960.39     1028.16    170.49 o 
   0   1   7     1419.60     1443.89    156.06 o 
   1   1   7      226.29       -0.42     65.76 o 
   2   1   7      289.64      261.18     49.28 o 
   3   1   7      232.71      185.59     44.13 o 
   4   1   7     2109.27     1973.35     89.86 o 
   5   1   7      124.98      154.21     47.04 o 
   6   1   7      192.61      267.86     52.83 o 
   7   1   7      690.70      711.41     65.38 o 
   8   1   7      460.44      438.48     89.13 o 
   9   1   7      227.25      164.58     67.60 o 
  10   1   7       79.06      256.08     70.90 o 
  11   1   7      320.83      172.87     77.95 o 
  12   1   7      122.30      210.83     72.70 o 
  13   1   7      169.77      232.54     74.65 o 
   1   2   7      213.38       84.98     52.04 o 
   2   2   7      228.00      174.46     47.32 o 
   3   2   7      169.19      157.24     47.09 o 
   4   2   7      452.43      479.73     57.64 o 
   5   2   7      405.83      383.32     56.09 o 
   6   2   7      117.86       95.46     47.76 o 
   7   2   7      508.45      547.99     61.71 o 
   8   2   7       49.99       28.20     47.12 o 
   9   2   7      278.61      281.58     53.74 o 
  10   2   7      384.35      402.86    125.44 o 
  11   2   7       79.47      105.11     66.89 o 
  12   2   7      114.53       97.11     67.94 o 
  13   2   7      170.02      105.98     69.49 o 
   0   3   7      327.13      361.22     74.61 o 
   1   3   7      546.81      527.88     56.87 o 
   2   3   7      122.76       88.81     50.54 o 
   3   3   7      106.22       96.76     46.94 o 
   4   3   7      646.88      535.44     66.23 o 
   5   3   7       76.71       72.96     47.83 o 
   6   3   7       50.27       50.33     47.81 o 
   7   3   7      248.10      322.53     55.75 o 
   8   3   7      637.05      677.96     67.36 o 
   9   3   7      708.18      782.14     69.91 o 
  10   3   7      989.75      936.75     75.91 o 
  11   3   7      205.86      107.88     52.85 o 
  12   3   7      194.85      272.57    146.57 o 
   1   4   7      387.76      407.27     55.29 o 
   2   4   7      896.30     1013.94     76.91 o 
   3   4   7       34.35      -28.90     48.09 o 
   4   4   7      352.85      407.05     63.53 o 
   5   4   7      408.17      459.80     66.37 o 
   6   4   7      352.95      371.23     70.04 o 
   7   4   7      220.97      204.05     54.09 o 
   8   4   7      358.19      476.58     61.50 o 
   9   4   7      380.12      356.08     60.53 o 
  10   4   7      919.49      970.08     77.35 o 
  11   4   7      127.18      116.40     54.99 o 
  12   4   7       16.27      100.39     56.34 o 
   0   5   7     1111.73     1103.39    125.90 o 
   1   5   7        6.65      -35.02     43.96 o 
   2   5   7       25.25       32.37     45.09 o 
   3   5   7        8.36       35.95     45.32 o 
   4   5   7      524.48      395.38     85.74 o 
   5   5   7       24.20       85.58     67.59 o 
   6   5   7       52.51      -35.79    164.58 o 
   7   5   7      165.93      171.25     52.86 o 
   8   5   7       51.47       86.94     76.28 o 
   9   5   7      137.59       80.89     53.12 o 
  10   5   7      229.59      299.86     67.77 o 
  11   5   7      119.55      190.98    102.22 o 
   1   6   7      744.91      734.43     83.67 o 
   2   6   7       37.40       40.18     44.85 o 
   3   6   7      873.80      964.15     73.05 o 
   4   6   7      113.11       95.51     58.06 o 
   5   6   7      177.18      179.34     71.33 o 
   6   6   7       60.51       88.25    118.68 o 
   7   6   7      264.61      247.16    156.72 o 
   8   6   7      242.05      201.64     66.34 o 
   9   6   7      328.71      355.54     76.67 o 
  10   6   7      142.34      106.05     69.25 o 
   0   7   7      896.51      962.29    224.91 o 
   1   7   7       40.70        3.13     46.24 o 
   2   7   7      262.47      307.76     56.43 o 
   3   7   7       11.70       88.23     50.79 o 
   4   7   7      158.64      207.91    139.57 o 
   5   7   7       52.88       11.50     67.68 o 
   6   7   7       49.55       76.70    101.64 o 
   7   7   7      272.77      322.95    208.52 o 
   8   7   7      325.02      238.05     84.00 o 
   1   8   7      166.21      127.84     63.98 o 
   2   8   7      687.04      779.08    122.87 o 
   3   8   7       78.60       28.14     49.34 o 
   4   8   7      462.05      350.19     72.26 o 
   5   8   7      514.75      432.17     77.12 o 
   4   0   8      542.65      575.72    131.14 o 
   6   0   8      489.83      493.10    140.32 o 
   8   0   8      195.85      234.75    119.34 o 
   1   1   8      272.24      216.39    118.03 o 
   2   1   8      305.37      133.77    112.78 o 
   3   1   8      184.26       52.46    118.03 o 
   4   1   8      731.95      739.44    102.21 o 
   5   1   8      126.82       95.48     64.05 o 
   6   1   8      518.28      381.46     75.96 o 
   7   1   8      257.33      183.48     77.31 o 
   8   1   8      341.05      301.40     75.80 o 
   0   2   8      586.23      596.70    135.08 o 
   1   2   8       29.53      -71.39     71.39 o 
   2   2   8      194.62      110.16    139.01 o 
   3   2   8       91.99      128.89     73.68 o 
   4   2   8       25.30       -6.55     56.24 o 
   5   2   8      286.53      217.15    106.88 o 
   6   2   8      115.01      155.16     69.17 o 
   7   2   8      182.50       42.51     63.24 o 
   1   3   8      437.31      322.22     66.26 o 
   2   3   8      503.91      497.16     87.91 o 
   3   3   8      746.60      725.18     95.18 o 
   4   3   8      807.77      605.01     92.39 o 
   5   3   8      378.75      250.97     80.35 o 
   6   3   8      497.09      506.27     74.01 o 
   0   4   8     1205.84     1078.23    138.36 o 
   1   4   8      191.18      144.46     62.55 o 
   2   4   8       85.03      108.89     72.26 o 
   3   4   8      735.02      685.73    184.91 o 
   4   4   8      406.63      446.00     89.04 o 
   5   4   8      444.05      446.45    182.94 o 
   1   5   8       83.48       64.26     51.20 o 
   2   5   8      880.78      749.19    102.21 o 
                                                 
